# Supplementary material for: Crystal structure of (–)-methyl (R,E)-4-[(2R,4R)-2-amino-2-tri­chloro­methyl-1,3-dioxolan-4-yl]-4-hy­droxy-2-methyl­but-2-enoate
Source: Acta Crystallogr E Crystallogr Commun. 2017 Jun 7;73(Pt 7):983–6. doi: 10.1107/S2056989017008283 (PMC5499274; doi:10.1107/S2056989017008283)
Supplement: Supplementary file 1 [file e-73-00983-sup1.cif]

##############################################################################
#                                                                            #
# This CIF contains the data in a paper accepted for publication in          #
# Acta Crystallographica Section E. It conforms to the requirements of       #
# Notes for Authors for Acta Crystallographica Section E, and has been       #
# peer reviewed under the auspices of the IUCr Commission on Journals.       #
#                                                                            #
# Full details of the Crystallographic Information File format               #
# are given in the paper "The Crystallographic Information File (CIF):       #
# a New Standard Archive File for Crystallography" by S. R. Hall, F. H.      #
# Allen and I. D. Brown [Acta Cryst. (1991), A47, 655-685].                  #
#                                                                            #
# The current version of the core CIF dictionary is obtainable from          #
# ftp://ftp.iucr.org/pub/cif_core.dic.                                       #
#                                                                            #
# Software is freely available for graphical display of the structure(s)     #
# in this CIF. For information consult the CIF software page                 #
# http://www.iucr.org/resources/cif/software.                                #
#                                                                            #
# This file may be used for bona fide research purposes within the           #
# scientific community so long as proper attribution is given to the journal # 
# article from which it was obtained.                                        #
#                                                                            #
##############################################################################
data_global
_audit_creation_method     'APEX3 v2016.1-0'
_journal_data_validation_number     ?
_journal_date_recd_electronic     2017-06-01
_journal_date_accepted     2017-06-05
_journal_name_full     'Acta Crystallographica, Section E'
_journal_year     2017
_journal_volume     73
_journal_issue      7
_journal_page_first     983
_journal_page_last     986
_journal_paper_category     GO
_journal_paper_doi     10.1107/S2056989017008283
_journal_coeditor_code     SU5377
_publ_contact_author_name     'Oishi, Takeshi'
_publ_contact_author_address
;
School of Medicine,
Keio University,
Hiyoshi 4-1-1, Kohoku-ku,
Yokohama 223-8521,
Japan
;
_publ_contact_author_email     oec@keio.jp
_publ_contact_author_fax     '(81) 45 566 1311'
_publ_contact_author_phone     '(81) 45 566 1311'
_publ_section_title
;\
Crystal structure of (-)-methyl
(<i>R</i>,<i>E</i>)-4-[(2<i>R</i>,4<i>R</i>)-2-amino-2-trichloromethyl-1,3-\
dioxolan-4-yl]-4-hydroxy-2-methylbut-2-enoate
;
loop_
    _publ_author_name
    _publ_author_address
    'Oishi, Takeshi'
;
School of Medicine,
Keio University,
Hiyoshi 4-1-1, Kohoku-ku, Yokohama 223-8521,
Japan
;
    'Kidena, Mayu'
;
Department of Applied Chemistry, Faculty of Science and Technology,
Keio University,
Hiyoshi 3-14-1, Kohoku-ku, Yokohama 223-8522,
Japan
;
    'Sugai, Tomoya'
;
Department of Applied Chemistry, Faculty of Science and Technology,
Keio University,
Hiyoshi 3-14-1, Kohoku-ku, Yokohama 223-8522,
Japan
;
    'Sato, Takaaki'
;
Department of Applied Chemistry, Faculty of Science and Technology,
Keio University,
Hiyoshi 3-14-1, Kohoku-ku, Yokohama 223-8522,
Japan
;
    'Chida, Noritaka'
;
Department of Applied Chemistry, Faculty of Science and Technology,
Keio University,
Hiyoshi 3-14-1, Kohoku-ku, Yokohama 223-8522,
Japan
;
_publ_section_synopsis
;
In the title compound, the 1,3-dioxane ring has an envelope conformation. In
the crystal, classical O---H...O and N---H...O hydrogen bonds link molecules
into a sheet structure, and a weak intermolecular C---H...Cl interaction
extends the sheet structure into a three-dimensional network.
;
data_I
_chemical_name_systematic
;\
(-)-Methyl (<i>R</i>,<i>E</i>)-4-[(2<i>R</i>,4<i>R</i>)-2-amino-\
2-trichloromethyl-1,3-dioxolan-4-yl]-4-hydroxy-2-methylbut-2-enoate
;
_chemical_name_common     ?
_chemical_formula_moiety     'C10 H14 Cl3 N O5'
_chemical_formula_sum     'C10 H14 Cl3 N O5'
_chemical_formula_iupac     'C10 H14 Cl3 N O5'
_chemical_formula_weight     334.57
_chemical_melting_point_gt     358
_chemical_melting_point_lt     359
_space_group_crystal_system     monoclinic
_space_group_name_H-M_alt     'P 1 21 1'
_space_group_name_Hall     'P 2yb'
loop_
    _space_group_symop_operation_xyz
    'x, y, z'
    '-x, y+1/2, -z'
_cell_length_a     5.8494(4)
_cell_length_b     12.6458(8)
_cell_length_c     9.5658(6)
_cell_angle_alpha     90
_cell_angle_beta     104.763(2)
_cell_angle_gamma     90
_cell_volume     684.23(8)
_cell_formula_units_Z     2
_cell_measurement_reflns_used     8568
_cell_measurement_theta_min     2.73
_cell_measurement_theta_max     25.40
_cell_measurement_temperature     90
_exptl_crystal_description     plate
_exptl_crystal_colour     colorless
_exptl_crystal_size_max     0.280
_exptl_crystal_size_mid     0.220
_exptl_crystal_size_min     0.080
_exptl_crystal_density_diffrn     1.624
_exptl_crystal_density_meas     ?
_exptl_crystal_density_method     'not measured'
_exptl_crystal_F_000     344
_exptl_absorpt_coefficient_mu     0.684
_exptl_absorpt_correction_type     multi-scan
_exptl_absorpt_process_details
;
(<i>SADABS</i>; Bruker, 2016)
;
_exptl_absorpt_correction_T_min     0.83
_exptl_absorpt_correction_T_max     0.95
_exptl_special_details
;
IR (film):
3393, 3325, 2953, 1714, 1438, 1239, 1093, 1035, 825, 803, 749 cm^-1^;
^1^H NMR (500 MHz, CDCl~3~): <i>\d</i> (p.p.m.)
6.78 (dq, <i>J</i> = 8.7, 1.4 Hz, 1H; H13),
4.69--4.62 (m, 1H; H12),
4.65 (ddd, <i>J</i> = 7.0, 4.3, 2.9 Hz, 1H; H9),
4.43--4.39 (m, 3H; H8AB & H11),
3.75 (s, 3H; H19ABC),
2.95 (bs, 2H; H6AB),
1.92 (d, <i>J</i> = 1.4 Hz, 3H; H14ABC);
^13^C NMR (125 MHz, CDCl~3~): <i>\d</i> (p.p.m.)
168.2 (C; C16), 138.9 (CH; C13), 130.2 (C; C14), 116.0 (C; C5),
103.3 (C; C4), 82.9 (CH; C9), 70.1 (CH~2~; C8), 69.2 (CH; C11),
52.2 (CH~3~; C19), 13.2 (CH~3~; C14).
;
_diffrn_ambient_temperature     90
_diffrn_radiation_type     MoK\a
_diffrn_radiation_wavelength     0.71073
_diffrn_radiation_monochromator     'multilayered confocal mirror'
_diffrn_measurement_device_type     'Bruker D8 Venture'
_diffrn_measurement_method     '\f and \w scans'
_diffrn_detector_area_resol_mean     7.4074
_diffrn_reflns_number     10686
_diffrn_reflns_av_R_equivalents     0.0416
_diffrn_reflns_av_sigmaI/netI     ?
_diffrn_reflns_theta_min     2.20
_diffrn_reflns_theta_max     25.03
_diffrn_reflns_theta_full     25.03
_diffrn_measured_fraction_theta_max     0.997
_diffrn_measured_fraction_theta_full     0.997
_diffrn_reflns_limit_h_min     -6
_diffrn_reflns_limit_h_max     6
_diffrn_reflns_limit_k_min     -15
_diffrn_reflns_limit_k_max     15
_diffrn_reflns_limit_l_min     -11
_diffrn_reflns_limit_l_max     11
_diffrn_standards_number     0
_diffrn_standards_interval_count     ?
_diffrn_standards_decay_%     ?
_refine_special_details
;
  Refinement of <i>F</i>^2^ against ALL reflections.
  The weighted <i>R</i>-factor <i>wR</i> and  goodness of fit <i>S</i> are
based on <i>F</i>^2^, conventional <i>R</i>-factors <i>R</i> are based on
<i>F</i>, with <i>F</i> set to zero for negative <i>F</i>^2^.
  The threshold expression of <i>F</i>^2^ > 2<i>\s</i>(<i>F</i>^2^) is used
only for calculating <i>R</i>-factors(gt) <i>etc.</i> and is not relevant
to the choice of reflections for refinement.
  <i>R</i>-factors based on <i>F</i>^2^ are statistically about twice as
large as those based on <i>F</i>, and <i>R</i>-factors based on ALL data
will be even larger.
;
_reflns_number_total     2376
_reflns_number_gt     2268
_reflns_threshold_expression     'I > 2\s(I)'
_refine_ls_structure_factor_coef     Fsqd
_refine_ls_matrix_type     full
_refine_ls_R_factor_all     0.0332
_refine_ls_R_factor_gt     0.0300
_refine_ls_wR_factor_gt     0.0573
_refine_ls_wR_factor_ref     0.0598
_refine_ls_goodness_of_fit_ref     1.063
_refine_ls_restrained_S_all     1.062
_refine_ls_number_reflns     2376
_refine_ls_number_parameters     181
_refine_ls_number_restraints     4
_refine_ls_number_constraints     ?
_refine_ls_hydrogen_treatment     mixed
_refine_ls_weighting_scheme     calc
_refine_ls_weighting_details
                           'w=1/[\s^2^(Fo^2^)+0.7994P] where P=(Fo^2^+2Fc^2^)/3'
_atom_sites_solution_hydrogens     mixed
_atom_sites_solution_primary     direct
_atom_sites_solution_secondary     difmap
_refine_ls_shift/su_max     0.000
_refine_ls_shift/su_mean     0.000
_refine_diff_density_max     0.281
_refine_diff_density_min     -0.293
_refine_ls_extinction_method     none
_refine_ls_extinction_coef     ?
_refine_ls_abs_structure_details
;
Flack <i>x</i> determined using 993 quotients
[(<i>I</i>^+^)-(<i>I</i>^-^)]/[(<i>I</i>^+^)+(<i>I</i>^-^)]
(Parsons <i>et al.</i>, 2013).
;
_refine_ls_abs_structure_Flack     0.04(3)
loop_
    _atom_type_symbol
    _atom_type_description
    _atom_type_scat_dispersion_real
    _atom_type_scat_dispersion_imag
    _atom_type_scat_source
    C C 0.0033 0.0016 'International Tables Vol C Tables 4.2.6.8 and 6.1.1.4'
    H H 0.0000 0.0000 'International Tables Vol C Tables 4.2.6.8 and 6.1.1.4'
    N N 0.0061 0.0033 'International Tables Vol C Tables 4.2.6.8 and 6.1.1.4'
    O O 0.0106 0.0060 'International Tables Vol C Tables 4.2.6.8 and 6.1.1.4'
    Cl Cl 0.1484 0.1585 'International Tables Vol C Tables 4.2.6.8 and 6.1.1.4'
_computing_data_collection
;
<i>APEX3</i> (Bruker, 2016)
;
_computing_cell_refinement
;
<i>SAINT</i> (Bruker, 2016)
;
_computing_data_reduction
;
<i>SAINT</i> (Bruker, 2016)
;
_computing_structure_solution
;
<i>SHELXT2014/5</i> (Sheldrick, 2015<i>a</i>)
;
_computing_structure_refinement
;
<i>SHELXL2014/7</i> (Sheldrick, 2015<i>b</i>)
;
_computing_molecular_graphics
;
<i>Mercury</i> (Macrae <i>et al.</i>, 2008)
;
_computing_publication_material
;
<i>publCif</i> (Westrip, 2010) and <i>PLATON</i> (Spek, 2009)
;
loop_
    _atom_site_type_symbol
    _atom_site_label
    _atom_site_fract_x
    _atom_site_fract_y
    _atom_site_fract_z
    _atom_site_U_iso_or_equiv
    _atom_site_adp_type
    _atom_site_calc_flag
    _atom_site_occupancy
    _atom_site_disorder_assembly
    _atom_site_disorder_group
    Cl Cl1 0.49362(19) 0.09132(8) 0.28126(12) 0.0182(2) Uani d 1 . .
    Cl Cl2 0.63815(19) 0.22438(8) 0.53302(11) 0.0188(3) Uani d 1 . .
    Cl Cl3 0.14274(19) 0.19083(8) 0.40183(12) 0.0218(3) Uani d 1 . .
    C C4 0.4229(7) 0.2071(3) 0.3659(4) 0.0158(9) Uani d 1 . .
    C C5 0.4173(7) 0.3050(3) 0.2656(5) 0.0136(9) Uani d 1 . .
    N N6 0.2535(7) 0.2954(3) 0.1287(4) 0.0173(8) Uani d 1 . .
    H H6A 0.236(7) 0.230(2) 0.099(5) 0.021 Uiso d 1 . .
    H H6B 0.121(6) 0.321(3) 0.128(5) 0.021 Uiso d 1 . .
    O O7 0.3602(5) 0.3953(2) 0.3345(3) 0.0151(7) Uani d 1 . .
    C C8 0.5670(8) 0.4608(3) 0.3782(5) 0.0163(10) Uani d 1 . .
    H H8A 0.6482 0.4492 0.4812 0.02 Uiso calc 1 . .
    H H8B 0.5255 0.5366 0.3633 0.02 Uiso calc 1 . .
    C C9 0.7202(8) 0.4255(3) 0.2809(4) 0.0149(9) Uani d 1 . .
    H H9 0.8909 0.4302 0.334 0.018 Uiso calc 1 . .
    O O10 0.6524(5) 0.3163(2) 0.2537(3) 0.0136(6) Uani d 1 . .
    C C11 0.6763(8) 0.4863(3) 0.1386(5) 0.0146(10) Uani d 1 . .
    H H11 0.508 0.4774 0.0826 0.018 Uiso calc 1 . .
    O O12 0.8311(5) 0.4449(2) 0.0574(3) 0.0162(7) Uani d 1 . .
    H H12 0.7506 0.417 -0.019 0.024 Uiso calc 1 . .
    C C13 0.7305(7) 0.6008(3) 0.1666(4) 0.0142(9) Uani d 1 . .
    H H13 0.8909 0.6187 0.2091 0.017 Uiso calc 1 . .
    C C14 0.5772(7) 0.6801(4) 0.1381(4) 0.0137(9) Uani d 1 . .
    C C15 0.3168(7) 0.6713(4) 0.0683(5) 0.0198(10) Uani d 1 . .
    H H15A 0.282 0.7022 -0.0288 0.03 Uiso calc 1 . .
    H H15B 0.2282 0.7093 0.1268 0.03 Uiso calc 1 . .
    H H15C 0.2704 0.5966 0.0615 0.03 Uiso calc 1 . .
    C C16 0.6582(8) 0.7912(3) 0.1764(5) 0.0146(10) Uani d 1 . .
    O O17 0.5238(5) 0.8654(2) 0.1682(3) 0.0165(7) Uani d 1 . .
    O O18 0.8922(5) 0.8021(2) 0.2209(3) 0.0151(7) Uani d 1 . .
    C C19 0.9749(8) 0.9094(3) 0.2504(5) 0.0209(11) Uani d 1 . .
    H H19A 1.1481 0.9103 0.2763 0.031 Uiso calc 1 . .
    H H19B 0.918 0.9378 0.3307 0.031 Uiso calc 1 . .
    H H19C 0.9147 0.953 0.1641 0.031 Uiso calc 1 . .
loop_
    _atom_site_aniso_label
    _atom_site_aniso_U_11
    _atom_site_aniso_U_22
    _atom_site_aniso_U_33
    _atom_site_aniso_U_12
    _atom_site_aniso_U_13
    _atom_site_aniso_U_23
    Cl1 0.0221(6) 0.0107(5) 0.0232(6) 0.0009(5) 0.0080(5) -0.0014(5)
    Cl2 0.0220(6) 0.0165(6) 0.0159(5) -0.0020(5) 0.0014(4) 0.0028(5)
    Cl3 0.0160(6) 0.0218(6) 0.0312(6) -0.0003(5) 0.0124(5) 0.0039(5)
    C4 0.015(2) 0.017(3) 0.017(2) -0.0005(19) 0.0063(18) -0.001(2)
    C5 0.012(2) 0.012(2) 0.016(2) -0.0005(19) 0.0046(19) -0.0001(19)
    N6 0.0160(19) 0.017(2) 0.018(2) 0.0019(17) 0.0027(17) -0.0012(17)
    O7 0.0155(16) 0.0100(16) 0.0208(16) 0.0031(13) 0.0068(13) -0.0037(13)
    C8 0.022(2) 0.011(2) 0.016(2) -0.002(2) 0.0044(19) -0.0007(19)
    C9 0.016(2) 0.012(2) 0.016(2) -0.0047(18) 0.0028(18) -0.0050(19)
    O10 0.0141(15) 0.0077(15) 0.0204(16) 0.0000(12) 0.0068(13) 0.0006(12)
    C11 0.014(2) 0.013(2) 0.016(2) 0.0026(18) 0.0025(19) 0.0009(19)
    O12 0.0160(16) 0.0174(17) 0.0154(16) -0.0006(13) 0.0042(13) -0.0033(14)
    C13 0.014(2) 0.014(2) 0.015(2) -0.0002(19) 0.0040(18) -0.002(2)
    C14 0.018(2) 0.011(2) 0.013(2) -0.003(2) 0.0053(18) 0.0030(19)
    C15 0.014(2) 0.016(2) 0.030(3) 0.0027(19) 0.006(2) 0.000(2)
    C16 0.018(2) 0.017(2) 0.010(2) 0.001(2) 0.0072(18) 0.002(2)
    O17 0.0167(16) 0.0138(16) 0.0186(16) 0.0034(14) 0.0034(13) 0.0005(14)
    O18 0.0124(16) 0.0105(15) 0.0208(16) -0.0026(13) 0.0016(13) -0.0004(13)
    C19 0.020(3) 0.009(2) 0.030(3) -0.0012(19) 0.000(2) -0.003(2)
_geom_special_details
;
All esds (except the esd in the dihedral angle between two l.s. planes)
are estimated using the full covariance matrix.  The cell esds are taken
into account individually in the estimation of esds in distances, angles
and torsion angles; correlations between esds in cell parameters are only
used when they are defined by crystal symmetry.  An approximate (isotropic)
treatment of cell esds is used for estimating esds involving l.s. planes.
;
loop_
    _geom_bond_atom_site_label_1
    _geom_bond_atom_site_label_2
    _geom_bond_site_symmetry_2
    _geom_bond_distance
    _geom_bond_publ_flag
    Cl1 C4 . 1.773(4) ?
    Cl2 C4 . 1.778(4) ?
    Cl3 C4 . 1.770(4) ?
    C4 C5 . 1.561(6) ?
    C5 O7 . 1.401(5) ?
    C5 O10 . 1.416(5) ?
    C5 N6 . 1.417(6) ?
    N6 H6A . 0.87(2) ?
    N6 H6B . 0.84(2) ?
    O7 C8 . 1.438(5) ?
    C8 C9 . 1.514(6) ?
    C8 H8A . 0.99 ?
    C8 H8B . 0.99 ?
    C9 O10 . 1.442(5) ?
    C9 C11 . 1.527(6) ?
    C9 H9 . 1.0 ?
    C11 O12 . 1.433(5) ?
    C11 C13 . 1.492(6) ?
    C11 H11 . 1.0 ?
    O12 H12 . 0.84 ?
    C13 C14 . 1.327(6) ?
    C13 H13 . 0.95 ?
    C14 C16 . 1.498(6) ?
    C14 C15 . 1.503(6) ?
    C15 H15A . 0.98 ?
    C15 H15B . 0.98 ?
    C15 H15C . 0.98 ?
    C16 O17 . 1.213(5) ?
    C16 O18 . 1.333(5) ?
    O18 C19 . 1.444(5) ?
    C19 H19A . 0.98 ?
    C19 H19B . 0.98 ?
    C19 H19C . 0.98 ?
loop_
    _geom_angle_atom_site_label_1
    _geom_angle_atom_site_label_2
    _geom_angle_atom_site_label_3
    _geom_angle_site_symmetry_1
    _geom_angle_site_symmetry_3
    _geom_angle
    _geom_angle_publ_flag
    C5 C4 Cl3 . . 109.6(3) ?
    C5 C4 Cl1 . . 110.2(3) ?
    Cl3 C4 Cl1 . . 109.1(2) ?
    C5 C4 Cl2 . . 110.8(3) ?
    Cl3 C4 Cl2 . . 108.6(2) ?
    Cl1 C4 Cl2 . . 108.5(2) ?
    O7 C5 O10 . . 108.0(3) ?
    O7 C5 N6 . . 108.5(3) ?
    O10 C5 N6 . . 112.1(3) ?
    O7 C5 C4 . . 109.1(3) ?
    O10 C5 C4 . . 105.1(3) ?
    N6 C5 C4 . . 113.8(4) ?
    C5 N6 H6A . . 112.(3) ?
    C5 N6 H6B . . 112.(3) ?
    H6A N6 H6B . . 109.(4) ?
    C5 O7 C8 . . 108.8(3) ?
    O7 C8 C9 . . 103.7(3) ?
    O7 C8 H8A . . 111.0 ?
    C9 C8 H8A . . 111.0 ?
    O7 C8 H8B . . 111.0 ?
    C9 C8 H8B . . 111.0 ?
    H8A C8 H8B . . 109.0 ?
    O10 C9 C8 . . 102.4(3) ?
    O10 C9 C11 . . 110.2(3) ?
    C8 C9 C11 . . 114.1(4) ?
    O10 C9 H9 . . 110.0 ?
    C8 C9 H9 . . 110.0 ?
    C11 C9 H9 . . 110.0 ?
    C5 O10 C9 . . 108.0(3) ?
    O12 C11 C13 . . 108.4(3) ?
    O12 C11 C9 . . 108.3(3) ?
    C13 C11 C9 . . 110.4(3) ?
    O12 C11 H11 . . 109.9 ?
    C13 C11 H11 . . 109.9 ?
    C9 C11 H11 . . 109.9 ?
    C11 O12 H12 . . 109.5 ?
    C14 C13 C11 . . 126.5(4) ?
    C14 C13 H13 . . 116.7 ?
    C11 C13 H13 . . 116.7 ?
    C13 C14 C16 . . 120.2(4) ?
    C13 C14 C15 . . 126.2(4) ?
    C16 C14 C15 . . 113.6(4) ?
    C14 C15 H15A . . 109.5 ?
    C14 C15 H15B . . 109.5 ?
    H15A C15 H15B . . 109.5 ?
    C14 C15 H15C . . 109.5 ?
    H15A C15 H15C . . 109.5 ?
    H15B C15 H15C . . 109.5 ?
    O17 C16 O18 . . 122.5(4) ?
    O17 C16 C14 . . 123.3(4) ?
    O18 C16 C14 . . 114.2(4) ?
    C16 O18 C19 . . 115.2(3) ?
    O18 C19 H19A . . 109.5 ?
    O18 C19 H19B . . 109.5 ?
    H19A C19 H19B . . 109.5 ?
    O18 C19 H19C . . 109.5 ?
    H19A C19 H19C . . 109.5 ?
    H19B C19 H19C . . 109.5 ?
loop_
    _geom_torsion_atom_site_label_1
    _geom_torsion_atom_site_label_2
    _geom_torsion_atom_site_label_3
    _geom_torsion_atom_site_label_4
    _geom_torsion_site_symmetry_1
    _geom_torsion_site_symmetry_2
    _geom_torsion_site_symmetry_3
    _geom_torsion_site_symmetry_4
    _geom_torsion
    _geom_torsion_publ_flag
    Cl3 C4 C5 O7 . . . . 59.6(4) ?
    Cl1 C4 C5 O7 . . . . 179.7(3) ?
    Cl2 C4 C5 O7 . . . . -60.2(4) ?
    Cl3 C4 C5 O10 . . . . 175.2(3) ?
    Cl1 C4 C5 O10 . . . . -64.7(3) ?
    Cl2 C4 C5 O10 . . . . 55.5(4) ?
    Cl3 C4 C5 N6 . . . . -61.8(4) ?
    Cl1 C4 C5 N6 . . . . 58.4(4) ?
    Cl2 C4 C5 N6 . . . . 178.5(3) ?
    O10 C5 O7 C8 . . . . -4.9(4) ?
    N6 C5 O7 C8 . . . . -126.7(4) ?
    C4 C5 O7 C8 . . . . 108.8(3) ?
    C5 O7 C8 C9 . . . . 21.5(4) ?
    O7 C8 C9 O10 . . . . -29.3(4) ?
    O7 C8 C9 C11 . . . . 89.7(4) ?
    O7 C5 O10 C9 . . . . -14.9(4) ?
    N6 C5 O10 C9 . . . . 104.6(4) ?
    C4 C5 O10 C9 . . . . -131.3(3) ?
    C8 C9 O10 C5 . . . . 27.3(4) ?
    C11 C9 O10 C5 . . . . -94.5(4) ?
    O10 C9 C11 O12 . . . . -65.3(4) ?
    C8 C9 C11 O12 . . . . -179.8(3) ?
    O10 C9 C11 C13 . . . . 176.1(3) ?
    C8 C9 C11 C13 . . . . 61.6(5) ?
    O12 C11 C13 C14 . . . . 127.4(4) ?
    C9 C11 C13 C14 . . . . -114.1(5) ?
    C11 C13 C14 C16 . . . . 178.3(4) ?
    C11 C13 C14 C15 . . . . -1.5(7) ?
    C13 C14 C16 O17 . . . . -171.5(4) ?
    C15 C14 C16 O17 . . . . 8.3(6) ?
    C13 C14 C16 O18 . . . . 8.4(6) ?
    C15 C14 C16 O18 . . . . -171.7(3) ?
    O17 C16 O18 C19 . . . . -3.5(6) ?
    C14 C16 O18 C19 . . . . 176.6(3) ?
loop_
    _geom_hbond_atom_site_label_D
    _geom_hbond_atom_site_label_H
    _geom_hbond_atom_site_label_A
    _geom_hbond_site_symmetry_A
    _geom_hbond_distance_DH
    _geom_hbond_distance_HA
    _geom_hbond_distance_DA
    _geom_hbond_angle_DHA
    _geom_hbond_publ_flag
    N6 H6A Cl1 . 0.87(2) 2.66(4) 3.118(4) 115(3) y
    O12 H12 O17 2_645 0.84 1.97 2.774(4) 161 y
    N6 H6B O12 1_455 0.84(2) 2.28(3) 3.047(5) 152(4) y
    C8 H8B Cl2 2_656 0.99 2.83 3.713(5) 149 y
_shelx_res_checksum     76497
_iucr_refine_instructions_details
;
    mo_161025Oishi_kdm1_0m.res created by SHELXL-2014/7
TITL mo_161025Oishi_kdm1_0m_a.res in P2(1)
CELL  0.71073   5.8494  12.6458   9.5658   90.000  104.763   90.000
ZERR    2.000   0.0004   0.0008   0.0006    0.000    0.002    0.000
LATT -1
SYMM -X, 1/2+Y, -Z
SFAC C  H  N  O  Cl
UNIT 20  28  2  10  6
L.S. 10
SHEL 20 0.84
ACTA 50
BOND $H
CONF
FMAP 2
PLAN 5
SIZE 0.28 0.22 0.08
MPLA 4 C5 O7 C8 O10 C9
HTAB N6 O18_$1
HTAB C8 Cl2_$3
EQIV $3 -x+1, y+1/2, -z+1
HTAB N6 O12_$2
EQIV $2 x-1, y, z
HTAB O12 O17_$1
EQIV $1 -x+1, y-1/2, -z
HTAB N6 Cl1
DFIX 0.86 N6 H6A  N6 H6B
DANG 1.40 H6A H6B
TEMP -183
WGHT    0.000000    0.799400
FVAR       0.37047
CL1   5    0.493616    0.091322    0.281263    11.00000    0.02208    0.01072 =
         0.02315   -0.00142    0.00800    0.00086
CL2   5    0.638152    0.224376    0.533019    11.00000    0.02203    0.01653 =
         0.01590    0.00282    0.00135   -0.00205
CL3   5    0.142742    0.190828    0.401831    11.00000    0.01596    0.02184 =
         0.03117    0.00392    0.01243   -0.00026
C4    1    0.422936    0.207119    0.365932    11.00000    0.01519    0.01671 =
         0.01665   -0.00118    0.00635   -0.00046
C5    1    0.417313    0.304999    0.265605    11.00000    0.01238    0.01249 =
         0.01631   -0.00010    0.00463   -0.00052
N6    3    0.253541    0.295439    0.128747    11.00000    0.01595    0.01748 =
         0.01771   -0.00119    0.00268    0.00192
H6A   2    0.235794    0.230454    0.099454    11.00000   -1.20000
H6B   2    0.120662    0.321278    0.128428    11.00000   -1.20000
O7    4    0.360150    0.395304    0.334491    11.00000    0.01549    0.01004 =
         0.02079   -0.00374    0.00675    0.00314
C8    1    0.566978    0.460809    0.378194    11.00000    0.02206    0.01052 =
         0.01617   -0.00066    0.00440   -0.00217
AFIX  23
H8A   2    0.648211    0.449157    0.481220    11.00000   -1.20000
H8B   2    0.525478    0.536593    0.363254    11.00000   -1.20000
AFIX   0
C9    1    0.720196    0.425493    0.280950    11.00000    0.01572    0.01197 =
         0.01634   -0.00499    0.00276   -0.00470
AFIX  13
H9    2    0.890922    0.430202    0.333983    11.00000   -1.20000
AFIX   0
O10   4    0.652417    0.316258    0.253685    11.00000    0.01409    0.00765 =
         0.02045    0.00058    0.00681    0.00004
C11   1    0.676271    0.486279    0.138588    11.00000    0.01444    0.01288 =
         0.01576    0.00089    0.00250    0.00261
AFIX  13
H11   2    0.507982    0.477408    0.082555    11.00000   -1.20000
AFIX   0
O12   4    0.831117    0.444949    0.057434    11.00000    0.01599    0.01735 =
         0.01539   -0.00334    0.00415   -0.00064
AFIX 147
H12   2    0.750624    0.416990   -0.018981    11.00000   -1.50000
AFIX   0
C13   1    0.730522    0.600823    0.166629    11.00000    0.01412    0.01406 =
         0.01454   -0.00199    0.00398   -0.00019
AFIX  43
H13   2    0.890918    0.618731    0.209149    11.00000   -1.20000
AFIX   0
C14   1    0.577204    0.680146    0.138129    11.00000    0.01800    0.01111 =
         0.01278    0.00301    0.00533   -0.00277
C15   1    0.316774    0.671291    0.068346    11.00000    0.01386    0.01554 =
         0.03011    0.00029    0.00584    0.00273
AFIX 137
H15A  2    0.281988    0.702159   -0.028765    11.00000   -1.50000
H15B  2    0.228186    0.709318    0.126823    11.00000   -1.50000
H15C  2    0.270397    0.596623    0.061496    11.00000   -1.50000
AFIX   0
C16   1    0.658218    0.791218    0.176417    11.00000    0.01834    0.01698 =
         0.01033    0.00174    0.00715    0.00051
O17   4    0.523818    0.865371    0.168183    11.00000    0.01667    0.01376 =
         0.01860    0.00052    0.00340    0.00336
O18   4    0.892158    0.802099    0.220879    11.00000    0.01244    0.01051 =
         0.02077   -0.00044    0.00158   -0.00256
C19   1    0.974857    0.909384    0.250360    11.00000    0.01970    0.00926 =
         0.03022   -0.00306   -0.00004   -0.00115
AFIX 137
H19A  2    1.148094    0.910254    0.276288    11.00000   -1.50000
H19B  2    0.917955    0.937756    0.330695    11.00000   -1.50000
H19C  2    0.914651    0.952964    0.164106    11.00000   -1.50000
AFIX   0
HKLF 4
REM  mo_161025Oishi_kdm1_0m_a.res in P2(1)
REM R1 =  0.0300 for    2268 Fo > 4sig(Fo)  and  0.0332 for all    2376 data
REM    181 parameters refined using      4 restraints
END
WGHT      0.0000      0.5862
REM Highest difference peak  0.281,  deepest hole -0.293,  1-sigma level  0.067
Q1    1   0.7820  0.5301 -0.1111  11.00000  0.05    0.28
Q2    1   0.7338  0.4707  0.2203  11.00000  0.05    0.26
Q3    1   0.4954  0.2363  0.4572  11.00000  0.05    0.26
Q4    1   0.8962  0.6182  0.2814  11.00000  0.05    0.25
Q5    1  -0.0060  0.3613  0.1338  11.00000  0.05    0.25
;
