# Supplementary material for: Crystal structure of (–)-methyl (R,E)-4-[(2R,4R)-2-amino-2-tri­chloro­methyl-1,3-dioxolan-4-yl]-4-hy­droxy-2-methyl­but-2-enoate
Source: Acta Crystallogr E Crystallogr Commun. 2017 Jun 7;73(Pt 7):983–6. doi: 10.1107/S2056989017008283 (PMC5499274; doi:10.1107/S2056989017008283)
Supplement: Supplementary file 2 [file e-73-00983-Isup2.hkl]

#
# h,k,l, Fc-squared, Fo-squared, sigma(Fo-squared), status flag
#
data_I
_shelx_title ' mo_161025Oishi_kdm1_0m_a.res in P2(1)'
_shelx_refln_list_code          4
_shelx_F_calc_maximum       86.97
_exptl_crystal_F_000       344.00
_reflns_d_resolution_high  0.8400

loop_
 _space_group_symop_operation_xyz
 'x, y, z'
 '-x, y+1/2, -z'

_cell_length_a     5.8494
_cell_length_b    12.6458
_cell_length_c     9.5658
_cell_angle_alpha  90.000
_cell_angle_beta  104.763
_cell_angle_gamma  90.000

_shelx_F_squared_multiplier     1.000

loop_
 _refln_index_h
 _refln_index_k
 _refln_index_l
 _refln_F_squared_calc
 _refln_F_squared_meas
 _refln_F_squared_sigma
 _refln_observed_status
   0 -14   0        453.21        474.68        21.80 o
   1 -14   0        486.07        502.89        29.97 o
   2 -14   0         56.71         49.58         8.45 o
   1 -13   0         86.62        117.89        11.12 o
   2 -13   0          8.42          4.09         2.73 o
   3 -13   0         85.04         85.82        14.95 o
   0 -12   0         23.72         37.60        10.27 o
   1 -12   0         56.15         80.88        19.53 o
   2 -12   0         57.15         74.18        11.03 o
   3 -12   0        951.33        887.37        42.46 o
   4 -12   0        429.68        414.28        22.38 o
   1 -11   0        757.68        775.56        20.92 o
   2 -11   0        139.33        121.14         7.73 o
   3 -11   0         31.87         51.15        11.73 o
   4 -11   0          4.06          0.75         4.01 o
   0 -10   0       2350.45       2384.21        63.24 o
   1 -10   0        131.09        126.88         6.67 o
   2 -10   0        145.24        146.86         6.72 o
   3 -10   0        494.32        508.62        21.40 o
   4 -10   0        117.74        128.17         8.33 o
   5 -10   0        201.52        224.52        17.98 o
   1  -9   0       1168.17       1167.23        18.35 o
   2  -9   0        252.46        253.48         8.32 o
   3  -9   0        526.32        485.59        14.17 o
   4  -9   0         82.91         81.46        16.83 o
   5  -9   0        198.60        195.17        14.50 o
   0  -8   0       2861.75       2898.39        45.55 o
   1  -8   0       1211.02       1246.50        20.93 o
   2  -8   0        299.09        325.93         8.57 o
   3  -8   0        444.99        422.72        16.17 o
   4  -8   0        232.39        231.45        12.50 o
   5  -8   0         40.29         31.31         6.00 o
   1  -7   0         47.87         53.98         3.48 o
   2  -7   0        868.47        867.23        16.49 o
   3  -7   0        131.42        126.71         7.58 o
   4  -7   0        398.65        387.95        14.61 o
   5  -7   0         79.36         85.86         7.55 o
   0  -6   0        212.96        246.89        10.57 o
   1  -6   0        272.26        236.73         6.03 o
   2  -6   0        222.51        223.96         6.80 o
   3  -6   0          3.31          7.02         1.63 o
   4  -6   0        634.18        635.66        19.67 o
   5  -6   0         59.73         84.35         7.89 o
   6  -6   0         76.88         72.63        15.43 o
   1  -5   0        921.19        922.08        12.64 o
   2  -5   0         66.53         57.99         4.22 o
   3  -5   0        408.03        401.58        14.84 o
   4  -5   0        252.77        250.70         9.02 o
   5  -5   0        143.43        137.91         8.83 o
   6  -5   0          6.94         -1.06         3.60 o
   0  -4   0       1420.87       1462.28        23.12 o
   1  -4   0        540.17        540.55         8.59 o
   2  -4   0        801.72        800.55        13.15 o
   3  -4   0        332.24        319.06        11.61 o
   4  -4   0       1424.48       1354.54        27.28 o
   5  -4   0        389.67        378.51        39.83 o
   6  -4   0         51.57         76.06         8.50 o
   1  -3   0        944.04        919.03        11.49 o
   2  -3   0       2219.87       2178.03        27.01 o
   3  -3   0         41.25         43.99         4.95 o
   4  -3   0        333.32        336.08         9.90 o
   5  -3   0         27.32         39.78         3.68 o
   6  -3   0        211.83        210.16        27.23 o
   0  -2   0       3677.44       3471.04       128.50 o
   1  -2   0        317.73        314.93         5.27 o
   2  -2   0        331.75        306.89         7.44 o
   3  -2   0        797.38        781.57        15.26 o
   4  -2   0       1257.75       1256.75        20.42 o
   5  -2   0        126.29        138.34         6.84 o
   6  -2   0         46.01         45.47        15.52 o
   1  -1   0       1642.33       1620.01        44.81 o
   2  -1   0       1544.40       1525.02        19.80 o
   3  -1   0        484.90        507.40        16.78 o
   4  -1   0        542.42        555.16        24.73 o
   5  -1   0        149.73        162.48         7.44 o
   6  -1   0        476.05        483.36        19.35 o
   1   0   0       7563.52       7046.83       114.71 o
   2   0   0          3.18          2.32         0.70 o
   3   0   0         19.43         18.05         2.70 o
   4   0   0        469.51        494.48        17.34 o
   5   0   0        218.69        193.28         8.48 o
   6   0   0        390.75        415.54        16.16 o
   1   1   0       1647.89       1597.90        15.61 o
   2   1   0       1548.61       1520.97        19.00 o
   3   1   0        488.70        516.57        12.79 o
   4   1   0        540.73        534.49        13.86 o
   5   1   0        148.85        167.65         8.23 o
   6   1   0        469.82        448.40        16.22 o
   0   2   0       3830.30       3734.54        92.59 o
   1   2   0        329.74        327.44         6.34 o
   2   2   0        325.07        294.78         6.94 o
   3   2   0        791.35        772.29        14.74 o
   4   2   0       1270.25       1267.31        21.21 o
   5   2   0        126.05        131.46         7.46 o
   6   2   0         41.33         32.63         5.11 o
   1   3   0        937.62        938.85        11.84 o
   2   3   0       2229.41       2136.40        36.06 o
   3   3   0         40.91         39.53         3.31 o
   4   3   0        337.25        327.97         8.71 o
   5   3   0         26.67         28.44         5.31 o
   6   3   0        220.99        227.07        19.69 o
   0   4   0       1407.83       1445.20        23.13 o
   1   4   0        544.01        544.66         8.36 o
   2   4   0        812.60        786.97        15.22 o
   3   4   0        333.78        327.53         6.95 o
   4   4   0       1440.09       1341.13        21.88 o
   5   4   0        385.05        370.22        10.79 o
   6   4   0         51.53         49.84        17.34 o
   1   5   0        907.43        916.91        17.40 o
   2   5   0         71.95         66.04         2.87 o
   3   5   0        415.92        423.34         8.79 o
   4   5   0        246.53        249.98         7.29 o
   5   5   0        148.32        140.58         8.31 o
   6   5   0          5.28          6.78         7.30 o
   0   6   0        237.55        268.18        10.87 o
   1   6   0        253.69        226.49         6.04 o
   2   6   0        205.34        206.82         6.35 o
   3   6   0          3.23          3.29         2.22 o
   4   6   0        615.69        604.32        11.44 o
   5   6   0         62.54         78.89        22.33 o
   6   6   0         75.09         79.65        14.50 o
   1   7   0         41.03         49.96         4.38 o
   2   7   0        847.75        864.93        13.32 o
   3   7   0        131.04        127.27         7.03 o
   4   7   0        394.76        401.39        17.58 o
   5   7   0         74.10         82.59        10.05 o
   0   8   0       2783.74       2732.16        55.61 o
   1   8   0       1206.81       1215.03        23.25 o
   2   8   0        304.20        308.36         8.14 o
   3   8   0        458.92        465.62        11.89 o
   4   8   0        231.00        242.17        15.78 o
   5   8   0         42.08         32.44         8.88 o
   1   9   0       1168.50       1174.92        22.98 o
   2   9   0        257.08        246.11         7.70 o
   3   9   0        528.14        511.36        16.41 o
   4   9   0         80.01         82.03         7.92 o
   5   9   0        192.44        166.61        16.63 o
   0  10   0       2346.80       2382.72        64.20 o
   1  10   0        124.77        130.39         6.19 o
   2  10   0        139.95        145.94         6.33 o
   3  10   0        468.70        468.21        16.35 o
   4  10   0        114.30        101.52        13.81 o
   5  10   0        199.81        173.49        17.67 o
   1  11   0        780.40        779.50        19.70 o
   2  11   0        145.10        142.88         6.79 o
   3  11   0         33.99         24.21         6.08 o
   4  11   0          4.59         10.73         6.04 o
   1  12   0         52.96         65.89         5.52 o
   2  12   0         58.14         64.26         8.62 o
   3  12   0        976.19        989.03        34.38 o
   4  12   0        436.37        447.70        32.99 o
   1  13   0         89.16        113.70        10.06 o
   2  13   0          8.90          6.26         6.35 o
   3  13   0         86.20        104.21        17.77 o
   0  14   0        457.06        424.97        24.38 o
   1  14   0        493.61        510.86        24.01 o
   2  14   0         58.07         56.27        11.77 o
  -2 -14   1        177.12        183.06        18.42 o
  -1 -14   1         66.19        111.41        20.04 o
   0 -14   1         10.01         10.52         4.83 o
   1 -14   1        226.72        234.92        16.76 o
   2 -14   1         41.69         29.73         8.15 o
  -3 -13   1         73.67        101.14         9.99 o
  -2 -13   1         98.04        102.54        15.45 o
  -1 -13   1        774.97        744.05        25.08 o
   0 -13   1        184.99        177.93        10.11 o
   1 -13   1        493.35        546.53        26.62 o
   2 -13   1        402.28        380.13        19.54 o
   3 -13   1        142.03        141.70        17.03 o
  -4 -12   1         93.99         93.34        12.83 o
  -3 -12   1        375.24        383.31        27.26 o
  -2 -12   1        120.81        104.78        20.55 o
  -1 -12   1        250.40        230.44         9.42 o
   0 -12   1         92.37        101.47         8.55 o
   1 -12   1        166.33        168.43        11.62 o
   2 -12   1        152.09        119.78        18.94 o
   3 -12   1         94.89        100.95        10.62 o
  -4 -11   1        102.64        112.16        10.63 o
  -3 -11   1        273.43        261.52        13.07 o
  -2 -11   1        388.65        376.97        11.64 o
  -1 -11   1        471.64        461.56        13.98 o
   0 -11   1         88.76        103.43         7.08 o
   1 -11   1        105.43        126.77         5.96 o
   2 -11   1        127.26        133.34        17.12 o
   3 -11   1        498.61        493.69        19.95 o
   4 -11   1         12.05          4.16         6.39 o
  -5 -10   1          4.59          3.72         8.52 o
  -4 -10   1         44.47         43.45         5.65 o
  -3 -10   1        513.37        505.83        12.62 o
  -2 -10   1         66.74         85.81         5.80 o
  -1 -10   1        104.86        113.49         5.38 o
   0 -10   1        320.54        329.04        11.36 o
   1 -10   1        565.99        600.36        14.68 o
   2 -10   1        115.77        106.53         8.28 o
   3 -10   1        577.50        580.02        23.53 o
   4 -10   1        609.66        637.67        24.44 o
  -5  -9   1        256.02        249.54        13.23 o
  -4  -9   1         37.61         36.65        10.27 o
  -3  -9   1        210.00        227.08         8.19 o
  -2  -9   1       1192.30       1164.85        19.21 o
  -1  -9   1        815.05        859.68        14.95 o
   0  -9   1        789.42        813.13        16.12 o
   1  -9   1        970.70        977.54        18.56 o
   2  -9   1         39.57         44.27         5.91 o
   3  -9   1        732.14        759.01        32.04 o
   4  -9   1        439.88        416.90        40.84 o
   5  -9   1        155.29        171.33        11.41 o
  -5  -8   1         79.79         88.10         7.57 o
  -4  -8   1        160.01        185.78         9.90 o
  -3  -8   1        100.03         94.89         5.00 o
  -2  -8   1         19.68         24.47         2.76 o
  -1  -8   1        198.42        207.46         6.53 o
   0  -8   1        466.37        439.54        11.53 o
   1  -8   1        310.51        327.78         9.57 o
   2  -8   1        210.18        194.71        12.32 o
   3  -8   1        383.19        378.35        14.34 o
   4  -8   1        176.24        169.90        10.75 o
   5  -8   1          7.95          9.80         3.33 o
  -6  -7   1         39.21         52.59        13.36 o
  -5  -7   1         22.70         32.56         9.11 o
  -4  -7   1         89.93         91.61         9.96 o
  -3  -7   1        200.95        204.13         6.86 o
  -2  -7   1        806.86        790.49        13.32 o
  -1  -7   1        939.84        926.65        15.41 o
   0  -7   1        190.39        191.61         6.51 o
   1  -7   1         98.24         92.51         4.26 o
   2  -7   1        516.60        521.99        12.90 o
   3  -7   1         63.52         61.09         5.11 o
   4  -7   1         73.04        100.78         6.71 o
   5  -7   1        602.41        590.67        34.58 o
  -6  -6   1         97.80         87.33        14.85 o
  -5  -6   1        435.38        407.11        14.11 o
  -4  -6   1        871.16        818.66        18.19 o
  -3  -6   1        119.69        121.43         5.34 o
  -2  -6   1       1068.32       1078.90        17.55 o
  -1  -6   1       1398.00       1448.60        19.32 o
   0  -6   1       2084.59       2157.00        26.01 o
   1  -6   1       1924.59       2043.53        25.26 o
   2  -6   1        481.79        469.30        11.59 o
   3  -6   1        942.28        945.33        18.30 o
   4  -6   1        139.83        144.33         7.40 o
   5  -6   1        236.03        231.75        11.55 o
  -6  -5   1        352.94        382.96        20.07 o
  -5  -5   1          3.57          7.70         3.38 o
  -4  -5   1        921.31        885.16        19.89 o
  -3  -5   1        356.07        361.69         8.52 o
  -2  -5   1        726.88        714.19        15.93 o
  -1  -5   1       4595.72       4626.27        49.72 o
   0  -5   1        625.51        642.96        11.85 o
   1  -5   1        505.55        551.53         9.01 o
   2  -5   1       2689.28       2663.85        36.55 o
   3  -5   1         87.00         82.84         6.52 o
   4  -5   1        724.28        726.88        12.67 o
   5  -5   1        174.74        193.30         9.06 o
   6  -5   1          7.59          9.81         4.65 o
  -6  -4   1          0.72         21.36         6.06 o
  -5  -4   1        599.35        581.86        16.08 o
  -4  -4   1        739.72        736.00        13.64 o
  -3  -4   1        126.91        118.22         4.88 o
  -2  -4   1        101.91        119.79         4.35 o
  -1  -4   1        595.65        610.99         9.46 o
   0  -4   1       1492.74       1471.77        19.32 o
   1  -4   1        510.27        536.41        11.75 o
   2  -4   1         65.78         74.07         4.57 o
   3  -4   1        148.04        161.84         5.97 o
   4  -4   1        170.09        180.35        11.54 o
   5  -4   1        584.81        570.83        16.53 o
   6  -4   1          3.08         -6.00         6.00 o
  -6  -3   1        578.84        573.84        20.37 o
  -5  -3   1        935.02        882.28        20.54 o
  -4  -3   1         56.66         67.70         5.63 o
  -3  -3   1       1067.04       1129.30        19.91 o
  -2  -3   1       1970.68       2038.77        30.45 o
  -1  -3   1       1853.92       1895.14        19.99 o
   0  -3   1        874.94        901.57        13.77 o
   1  -3   1       3417.86       3391.41        39.09 o
   2  -3   1        919.58        868.52        15.60 o
   3  -3   1        495.36        474.17         9.33 o
   4  -3   1         29.75         30.70         3.50 o
   5  -3   1         13.09         19.18         5.94 o
   6  -3   1        314.40        295.59        17.12 o
  -6  -2   1        510.12        503.14        22.23 o
  -5  -2   1         14.85         16.85         3.50 o
  -4  -2   1        348.23        333.20        13.29 o
  -3  -2   1       1407.42       1400.58        23.22 o
  -2  -2   1        128.69        136.98         4.35 o
  -1  -2   1        657.40        638.82        10.07 o
   0  -2   1       1775.13       1789.78        19.41 o
   1  -2   1       1713.86       1660.84        20.36 o
   2  -2   1        308.95        313.57         6.30 o
   3  -2   1        101.21        102.00         4.29 o
   4  -2   1        888.64        826.36        23.40 o
   5  -2   1        103.74        110.20         5.96 o
   6  -2   1         42.62         48.35         7.76 o
  -6  -1   1         68.18         71.83         7.63 o
  -5  -1   1         34.31         34.31         4.93 o
  -4  -1   1        261.21        241.37         8.98 o
  -3  -1   1        946.67        982.64        16.32 o
  -2  -1   1       3764.48       3669.17        35.01 o
  -1  -1   1        951.42        912.07         9.65 o
   0  -1   1        831.72        834.48         9.84 o
   1  -1   1        545.46        538.69         6.27 o
   2  -1   1       3292.55       3390.37        31.47 o
   3  -1   1       1271.79       1269.27        19.19 o
   4  -1   1        317.30        302.41         8.39 o
   5  -1   1        226.67        209.29         8.78 o
   6  -1   1        484.48        495.50        26.12 o
  -6   0   1         15.75         25.34         6.30 o
  -5   0   1        172.77        176.61         7.36 o
  -4   0   1        147.03        127.40         6.06 o
  -3   0   1         14.08         13.03         2.47 o
  -2   0   1        346.04        329.65        10.77 o
  -1   0   1          3.06          2.59         0.56 o
   0   0   1        239.92        236.86         4.80 o
   1   0   1        909.10        903.23        14.05 o
   2   0   1        456.89        478.63         8.28 o
   3   0   1          6.43          2.33         1.21 o
   4   0   1       1717.31       1721.86        31.42 o
   5   0   1          0.17          1.54         3.50 o
   6   0   1         53.07         88.50        10.00 o
  -6   1   1         67.02         76.87        13.34 o
  -5   1   1         35.54         47.49         8.04 o
  -4   1   1        262.71        239.45         8.68 o
  -3   1   1        921.34        937.57        15.35 o
  -2   1   1       3686.13       3741.09        43.02 o
  -1   1   1        973.76        930.08        14.76 o
   0   1   1        874.76        873.55         8.58 o
   1   1   1        561.05        563.13        10.08 o
   2   1   1       3335.42       3380.74        41.40 o
   3   1   1       1246.63       1258.43        19.56 o
   4   1   1        310.26        299.21         9.52 o
   5   1   1        213.82        215.41         9.59 o
   6   1   1        473.24        473.82        19.87 o
  -6   2   1        512.86        517.10        22.71 o
  -5   2   1         12.58         18.90         3.66 o
  -4   2   1        342.64        349.39        10.03 o
  -3   2   1       1408.19       1431.60        22.62 o
  -2   2   1        127.19        136.26         4.27 o
  -1   2   1        659.63        667.38        12.04 o
   0   2   1       1768.52       1783.68        21.82 o
   1   2   1       1717.24       1695.30        18.67 o
   2   2   1        309.16        308.80         8.40 o
   3   2   1        106.88        113.25         4.92 o
   4   2   1        907.51        863.09        16.02 o
   5   2   1         98.44        105.76         8.86 o
   6   2   1         43.26         44.43         8.30 o
  -6   3   1        583.05        595.25        19.71 o
  -5   3   1        939.63        907.55        17.94 o
  -4   3   1         57.09         58.93         5.08 o
  -3   3   1       1072.75       1118.73        18.21 o
  -2   3   1       1973.71       2020.14        25.22 o
  -1   3   1       1821.50       1859.38        19.46 o
   0   3   1        878.83        920.06        11.82 o
   1   3   1       3445.11       3407.44        33.99 o
   2   3   1        927.86        885.61        13.83 o
   3   3   1        506.75        486.22        10.43 o
   4   3   1         31.40         32.18         5.67 o
   5   3   1         14.18         25.53         4.14 o
   6   3   1        314.14        325.54        15.80 o
  -5   4   1        581.06        587.66        19.10 o
  -4   4   1        718.17        685.91        15.06 o
  -3   4   1        127.93        120.32         4.30 o
  -2   4   1         99.66        120.84         3.44 o
  -1   4   1        590.80        602.99        10.37 o
   0   4   1       1491.16       1485.62        19.43 o
   1   4   1        501.28        507.00         9.47 o
   2   4   1         66.45         83.58         4.11 o
   3   4   1        139.49        137.62         4.87 o
   4   4   1        180.73        175.67         7.27 o
   5   4   1        579.20        595.00        16.95 o
   6   4   1          3.24          4.87         4.34 o
  -6   5   1        353.78        369.79        27.35 o
  -5   5   1          4.86          5.26         2.79 o
  -4   5   1        926.84        897.31        15.39 o
  -3   5   1        350.89        364.22         9.75 o
  -2   5   1        744.95        772.64        14.67 o
  -1   5   1       4609.04       4706.87        43.12 o
   0   5   1        613.61        642.14        14.49 o
   1   5   1        486.84        531.21        10.08 o
   2   5   1       2707.35       2735.78        30.66 o
   3   5   1         83.42         80.04         4.47 o
   4   5   1        722.13        674.39        21.80 o
   5   5   1        168.15        169.18        11.31 o
  -6   6   1         97.76         86.55        12.46 o
  -5   6   1        442.27        430.35        22.79 o
  -4   6   1        873.63        852.11        14.92 o
  -3   6   1        123.42        125.39         5.58 o
  -2   6   1       1067.08       1126.67        16.17 o
  -1   6   1       1392.10       1437.83        25.10 o
   0   6   1       2098.31       2148.24        23.68 o
   1   6   1       1951.01       2059.67        30.08 o
   2   6   1        476.91        459.09        12.71 o
   3   6   1        943.65        962.71        18.11 o
   4   6   1        143.75        149.94        11.66 o
   5   6   1        244.84        214.62         9.41 o
  -6   7   1         37.50         40.94         9.31 o
  -5   7   1         22.15         20.02         3.74 o
  -4   7   1         96.35         95.58         7.05 o
  -3   7   1        200.86        205.23         6.45 o
  -2   7   1        798.16        782.12        14.35 o
  -1   7   1        971.53        977.12        14.96 o
   0   7   1        180.68        169.88         6.58 o
   1   7   1         99.95         97.66         5.71 o
   2   7   1        500.10        521.29        14.70 o
   3   7   1         69.42         81.43         4.67 o
   4   7   1         81.71         85.50        10.01 o
   5   7   1        604.38        600.52        27.16 o
  -5   8   1         80.75         63.79        10.18 o
  -4   8   1        165.61        173.52         6.48 o
  -3   8   1        101.72         93.09         6.13 o
  -2   8   1         22.98         24.01         2.60 o
  -1   8   1        203.43        210.29         7.11 o
   0   8   1        475.96        459.11        12.03 o
   1   8   1        293.40        319.97         8.17 o
   2   8   1        215.95        218.59         8.32 o
   3   8   1        382.17        377.52        11.81 o
   4   8   1        173.99        170.23        12.67 o
   5   8   1          6.64          6.85         4.94 o
  -5   9   1        250.90        215.44        15.76 o
  -4   9   1         38.35         33.12         3.36 o
  -3   9   1        213.18        220.46         7.92 o
  -2   9   1       1216.87       1208.39        20.25 o
  -1   9   1        791.92        827.17        15.26 o
   0   9   1        802.41        845.07        15.46 o
   1   9   1        978.93       1012.73        18.26 o
   2   9   1         39.33         47.43         4.97 o
   3   9   1        736.56        736.28        18.30 o
   4   9   1        437.51        428.63        19.07 o
   5   9   1        155.90        149.37        14.16 o
  -5  10   1          4.83         -2.19         6.22 o
  -4  10   1         49.28         43.79         8.18 o
  -3  10   1        524.95        513.28        19.77 o
  -2  10   1         63.40         93.62         6.75 o
  -1  10   1        106.24        111.51         5.81 o
   0  10   1        327.60        355.04        11.59 o
   1  10   1        559.22        560.71        11.71 o
   2  10   1        112.98        115.40         7.55 o
   3  10   1        574.72        551.94        18.62 o
   4  10   1        610.42        610.41        29.46 o
  -4  11   1        103.80        103.40        22.48 o
  -3  11   1        268.90        252.27        12.49 o
  -2  11   1        381.72        373.81        14.51 o
  -1  11   1        462.69        472.06        12.79 o
   0  11   1         95.71        108.75         7.06 o
   1  11   1        116.61        117.40         7.48 o
   2  11   1        132.93        134.01         8.31 o
   3  11   1        499.45        411.98        18.48 o
   4  11   1         11.72          7.80         4.62 o
  -4  12   1         89.89         83.31        16.19 o
  -3  12   1        365.13        353.57        14.79 o
  -2  12   1        116.04         91.08         9.72 o
  -1  12   1        245.89        256.28        11.80 o
   0  12   1         94.17         87.72         7.83 o
   1  12   1        164.11        156.94         8.48 o
   2  12   1        151.95        122.77        23.68 o
   3  12   1         94.56         85.45        11.09 o
  -3  13   1         74.85        100.94        13.44 o
  -2  13   1         94.31        101.63        11.76 o
  -1  13   1        774.83        805.68        56.68 o
   0  13   1        178.65        173.74         9.91 o
   1  13   1        481.98        497.12        18.28 o
   2  13   1        400.66        385.33        20.52 o
   3  13   1        147.09        150.39        17.18 o
  -2  14   1        178.11        154.17        14.37 o
  -1  14   1         66.78         87.35        14.78 o
   0  14   1          9.28         12.98         5.10 o
   1  14   1        228.26        235.81        16.91 o
   2  14   1         41.13         32.70        10.45 o
  -2 -14   2         98.36         43.13        16.39 o
  -1 -14   2        160.70        175.11        17.47 o
   0 -14   2         99.75        113.01        25.28 o
   1 -14   2         93.32         54.35        15.81 o
  -3 -13   2         11.92         19.05        11.18 o
  -2 -13   2        151.51         76.51        14.72 o
  -1 -13   2        398.04        386.88        13.58 o
   0 -13   2        151.01        150.42         9.11 o
   1 -13   2         86.94        101.15        13.06 o
   2 -13   2          7.37          4.78         3.96 o
  -4 -12   2         35.88         33.10         8.37 o
  -3 -12   2         60.46         79.20         9.51 o
  -2 -12   2        441.22        452.45        27.11 o
  -1 -12   2        246.56        274.90        15.66 o
   0 -12   2        179.49        175.96         8.49 o
   1 -12   2        343.95        327.59        29.73 o
   2 -12   2        147.32        180.58        12.22 o
   3 -12   2          0.06         -2.88         5.08 o
  -4 -11   2        199.24        188.28        15.51 o
  -3 -11   2        120.67        135.11        11.67 o
  -2 -11   2        142.46        147.62         9.57 o
  -1 -11   2        127.55        133.88         6.90 o
   0 -11   2        899.39        863.66        19.06 o
   1 -11   2        270.91        291.31         9.13 o
   2 -11   2         57.70         70.02        14.50 o
   3 -11   2        238.92        229.37        14.47 o
   4 -11   2         42.38         63.67         8.52 o
  -5 -10   2        152.53        154.63        18.01 o
  -4 -10   2         21.74         16.25         4.98 o
  -3 -10   2        105.09         94.82         9.16 o
  -2 -10   2        243.80        246.75         9.50 o
  -1 -10   2        175.01        189.95         8.45 o
   0 -10   2        908.08        923.28        18.46 o
   1 -10   2       1012.39       1018.25        17.30 o
   2 -10   2        197.72        197.28        13.88 o
   3 -10   2        217.33        248.39        28.56 o
   4 -10   2         15.37         22.57         6.93 o
  -5  -9   2        129.21        150.62        14.77 o
  -4  -9   2        591.09        581.81        18.70 o
  -3  -9   2        195.42        186.60        13.12 o
  -2  -9   2         21.07         13.48         3.42 o
  -1  -9   2         36.23         55.66         4.29 o
   0  -9   2        770.13        776.36        17.32 o
   1  -9   2         39.55         46.55         4.22 o
   2  -9   2          1.87          1.59         2.82 o
   3  -9   2          3.56         11.51         5.97 o
   4  -9   2        227.23        252.55        13.56 o
  -5  -8   2        264.41        238.35        13.85 o
  -4  -8   2        921.30        914.57        20.03 o
  -3  -8   2       1452.67       1381.00        20.55 o
  -2  -8   2        820.06        832.60        17.08 o
  -1  -8   2         23.07         25.44         3.62 o
   0  -8   2        237.78        261.26         8.82 o
   1  -8   2        658.07        665.69        11.57 o
   2  -8   2        480.62        514.57        15.05 o
   3  -8   2        264.27        268.58        14.14 o
   4  -8   2        416.62        429.20        10.60 o
   5  -8   2        241.56        218.83        21.71 o
  -6  -7   2         18.68         17.93         6.73 o
  -5  -7   2          2.03          7.07        13.55 o
  -4  -7   2        220.89        224.83         8.39 o
  -3  -7   2        599.38        610.54        11.69 o
  -2  -7   2       1055.51       1039.39        17.53 o
  -1  -7   2        306.48        308.06        11.03 o
   0  -7   2        182.78        177.59         7.20 o
   1  -7   2         12.25         10.01         1.64 o
   2  -7   2        417.83        392.55        14.11 o
   3  -7   2        718.74        723.47        22.97 o
   4  -7   2        536.75        512.80        41.53 o
   5  -7   2         88.25         72.21        21.35 o
  -6  -6   2        239.82        239.03        11.69 o
  -5  -6   2        160.31        191.65        17.78 o
  -4  -6   2        888.77        853.00        20.67 o
  -3  -6   2        435.59        421.98        10.16 o
  -2  -6   2         23.96         35.07         3.31 o
  -1  -6   2        787.50        797.17        13.26 o
   0  -6   2       1355.96       1422.73        19.80 o
   1  -6   2         43.00         39.36         2.44 o
   2  -6   2        734.89        728.38        16.34 o
   3  -6   2        587.35        591.35        14.61 o
   4  -6   2        832.35        734.94        37.13 o
  -6  -5   2        487.89        471.25        26.51 o
  -5  -5   2        307.00        300.86        17.97 o
  -4  -5   2        554.85        543.04        13.01 o
  -3  -5   2         64.63         62.34         4.97 o
  -2  -5   2        478.27        474.09        12.17 o
  -1  -5   2        129.78        129.89         4.90 o
   0  -5   2       1449.98       1467.22        17.96 o
   1  -5   2        304.94        302.66         5.78 o
   2  -5   2       1255.87       1303.51        20.35 o
   3  -5   2        115.53        122.81         6.84 o
   4  -5   2         31.11         25.44         7.65 o
   5  -5   2        130.33        132.80        15.74 o
  -6  -4   2        283.37        303.40        13.96 o
  -5  -4   2         82.70         90.22         6.17 o
  -4  -4   2         19.37         18.86         2.83 o
  -3  -4   2        472.22        486.73        10.49 o
  -2  -4   2        305.67        327.56        11.66 o
  -1  -4   2       3861.93       3884.19        51.72 o
   0  -4   2       7038.44       6851.26       111.68 o
   1  -4   2        559.46        558.34        12.29 o
   2  -4   2        377.04        368.52        14.50 o
   3  -4   2          3.51          3.41         2.33 o
   4  -4   2        716.26        697.37        19.57 o
   5  -4   2        501.98        441.65        22.64 o
   6  -4   2        241.59        285.76        32.79 o
  -6  -3   2        227.28        227.14        12.88 o
  -5  -3   2        206.41        210.86         8.24 o
  -4  -3   2        701.00        677.79        15.97 o
  -3  -3   2        315.39        319.11         9.47 o
  -2  -3   2        621.32        621.00         9.65 o
  -1  -3   2        654.89        674.90        10.86 o
   0  -3   2       1027.57        998.66        13.98 o
   1  -3   2       1590.68       1591.96        21.51 o
   2  -3   2        949.78        938.13        14.30 o
   3  -3   2        456.97        431.61        14.05 o
   4  -3   2         40.69         35.81         2.84 o
   5  -3   2         16.80          9.87         3.70 o
   6  -3   2         24.75         53.85         5.06 o
  -6  -2   2        209.17        219.72        13.64 o
  -5  -2   2         21.79         29.86         6.23 o
  -4  -2   2        470.88        469.87        12.53 o
  -3  -2   2       1499.72       1536.58        22.92 o
  -2  -2   2        827.16        793.89        11.79 o
  -1  -2   2        591.52        593.52        13.91 o
   0  -2   2       1782.00       1780.57        16.49 o
   1  -2   2        459.50        446.25         8.69 o
   2  -2   2          4.81         10.41         1.80 o
   3  -2   2       1958.35       1959.86        24.54 o
   4  -2   2        764.02        745.76        13.75 o
   5  -2   2        148.32        148.98         7.28 o
   6  -2   2         76.91        120.50         9.21 o
  -6  -1   2         87.97        120.24        23.04 o
  -5  -1   2        126.90        138.41         7.96 o
  -4  -1   2        281.50        277.57         9.68 o
  -3  -1   2       1556.94       1567.53        23.49 o
  -2  -1   2       1784.26       1708.62        41.09 o
  -1  -1   2       3061.32       2961.86        29.15 o
   0  -1   2       4997.73       5056.34        47.53 o
   1  -1   2        396.31        392.00         6.05 o
   2  -1   2        924.23        982.13        14.27 o
   3  -1   2        372.84        364.95         8.71 o
   4  -1   2        131.51        152.03         5.67 o
   5  -1   2         87.56        102.05        11.11 o
   6  -1   2         89.57        126.76        19.16 o
  -6   0   2         43.06         39.67        12.13 o
  -5   0   2       1725.10       1696.89        27.73 o
  -4   0   2        197.47        175.10         7.86 o
  -3   0   2        674.00        741.92        13.86 o
  -2   0   2       1219.11       1161.95        13.98 o
  -1   0   2        631.55        651.84        10.68 o
   0   0   2       3248.87       3172.95        56.70 o
   1   0   2       5331.29       5349.57        48.84 o
   2   0   2       1503.36       1549.10        20.36 o
   3   0   2       1342.50       1319.67        19.21 o
   4   0   2        902.05        844.91        15.94 o
   5   0   2         12.39         18.01         8.89 o
   6   0   2          8.01         16.32         5.55 o
  -6   1   2         89.86        132.13         9.46 o
  -5   1   2        128.53        137.66         6.95 o
  -4   1   2        277.52        272.72         8.97 o
  -3   1   2       1591.26       1604.92        23.57 o
  -2   1   2       1807.08       1804.55        27.86 o
  -1   1   2       3064.32       2975.08        46.60 o
   0   1   2       5026.73       4790.36       151.20 o
   1   1   2        379.44        370.85         6.41 o
   2   1   2        888.98        939.30        13.53 o
   3   1   2        353.72        348.38        12.52 o
   4   1   2        130.09        167.73         8.53 o
   5   1   2         87.47        113.37        11.88 o
   6   1   2         91.05        125.06        14.64 o
  -6   2   2        204.02        188.76        11.49 o
  -5   2   2         26.46         43.18         4.24 o
  -4   2   2        448.31        464.90        12.75 o
  -3   2   2       1499.21       1508.61        20.74 o
  -2   2   2        814.43        803.53        12.92 o
  -1   2   2        580.44        584.14         9.14 o
   0   2   2       1710.42       1722.07        20.46 o
   1   2   2        451.64        446.16         7.87 o
   2   2   2          6.52         13.06         2.45 o
   3   2   2       1983.40       2038.09        37.88 o
   4   2   2        755.51        731.07        21.56 o
   5   2   2        155.10        169.08        12.87 o
   6   2   2         77.44        116.76        11.31 o
  -6   3   2        213.44        217.98        18.51 o
  -5   3   2        197.91        208.34         7.93 o
  -4   3   2        711.47        694.52        17.01 o
  -3   3   2        327.32        338.15         8.49 o
  -2   3   2        625.14        627.80        13.88 o
  -1   3   2        668.31        697.78        17.11 o
   0   3   2       1018.55        992.11        17.36 o
   1   3   2       1594.40       1573.36        17.81 o
   2   3   2        934.53        939.30        13.40 o
   3   3   2        460.27        461.73        15.16 o
   4   3   2         41.73         61.51         9.45 o
   5   3   2         15.68         14.40         4.44 o
   6   3   2         27.95         42.70        12.02 o
  -6   4   2        285.75        299.58        20.79 o
  -5   4   2         87.21        101.64         6.95 o
  -4   4   2         18.44         21.07         3.28 o
  -3   4   2        470.35        460.16        11.23 o
  -2   4   2        311.03        328.14         8.82 o
  -1   4   2       3833.18       3846.81        40.13 o
   0   4   2       7015.04       6942.15        84.57 o
   1   4   2        555.73        560.42        13.17 o
   2   4   2        388.13        362.52        12.26 o
   3   4   2          3.69          3.81         1.33 o
   4   4   2        711.70        682.84        14.92 o
   5   4   2        507.99        492.72        20.54 o
   6   4   2        237.93        301.10        30.73 o
  -6   5   2        491.44        490.78        16.81 o
  -5   5   2        307.55        307.85        13.43 o
  -4   5   2        554.91        565.61        14.38 o
  -3   5   2         65.18         52.43         4.23 o
  -2   5   2        466.88        470.17        10.69 o
  -1   5   2        120.34        124.48         3.79 o
   0   5   2       1457.54       1510.90        26.55 o
   1   5   2        326.17        312.85         8.16 o
   2   5   2       1242.68       1269.00        18.94 o
   3   5   2        111.20        128.11         8.98 o
   4   5   2         30.36         30.86         7.03 o
   5   5   2        129.53        162.21        21.32 o
  -6   6   2        235.59        258.59        23.43 o
  -5   6   2        172.46        162.71         8.32 o
  -4   6   2        897.75        863.41        21.63 o
  -3   6   2        434.92        425.79         9.55 o
  -2   6   2         24.65         31.35         3.61 o
  -1   6   2        804.68        820.88        12.79 o
   0   6   2       1361.75       1462.19        18.99 o
   1   6   2         41.90         46.30         4.15 o
   2   6   2        705.14        708.70        14.21 o
   3   6   2        561.52        562.65        18.80 o
   4   6   2        824.92        785.58        39.03 o
   5   6   2        178.84        150.77        15.94 o
  -6   7   2         18.38         20.39         6.27 o
  -5   7   2          2.19          4.41         2.47 o
  -4   7   2        212.27        229.79        10.10 o
  -3   7   2        592.14        608.80        12.05 o
  -2   7   2       1046.14       1057.03        17.13 o
  -1   7   2        308.52        289.01         9.11 o
   0   7   2        188.24        193.87         7.68 o
   1   7   2         13.32         12.84         2.21 o
   2   7   2        434.08        440.11        12.19 o
   3   7   2        730.57        719.38        17.98 o
   4   7   2        534.18        499.39        40.58 o
   5   7   2         94.07         94.28        15.32 o
  -5   8   2        260.53        245.00        20.63 o
  -4   8   2        941.50        961.11        17.40 o
  -3   8   2       1461.88       1451.75        22.66 o
  -2   8   2        813.19        825.27        16.03 o
  -1   8   2         22.76         26.04         3.90 o
   0   8   2        237.06        241.95         7.51 o
   1   8   2        673.19        693.75        16.86 o
   2   8   2        492.67        504.17        17.12 o
   3   8   2        263.84        262.41         9.63 o
   4   8   2        412.81        400.09        20.89 o
   5   8   2        237.58        203.99        19.87 o
  -5   9   2        132.74        145.00         8.85 o
  -4   9   2        587.27        577.26        21.27 o
  -3   9   2        194.17        191.34         7.95 o
  -2   9   2         25.53         21.82         3.29 o
  -1   9   2         35.19         42.87         3.64 o
   0   9   2        769.22        796.22        21.15 o
   1   9   2         39.04         43.08         3.51 o
   2   9   2          1.21          8.25         2.34 o
   3   9   2          4.39          9.02         6.63 o
   4   9   2        232.09        221.71        16.10 o
  -5  10   2        153.13        196.77        12.55 o
  -4  10   2         22.47          8.20         6.40 o
  -3  10   2        108.84        119.14        13.12 o
  -2  10   2        228.95        243.81         8.67 o
  -1  10   2        166.09        170.27         6.92 o
   0  10   2        938.91        966.75        19.14 o
   1  10   2       1015.17       1037.43        22.25 o
   2  10   2        191.90        194.47        10.16 o
   3  10   2        209.21        185.08        15.18 o
   4  10   2         15.68         19.99         6.83 o
  -4  11   2        202.33        218.29        13.99 o
  -3  11   2        124.49        125.80        14.03 o
  -2  11   2        138.14        133.62         8.21 o
  -1  11   2        127.94        136.91         6.45 o
   0  11   2        903.85        881.98        27.20 o
   1  11   2        268.77        265.98        14.69 o
   2  11   2         58.68         55.98         6.93 o
   3  11   2        236.23        236.07        13.26 o
   4  11   2         45.78         66.77        11.06 o
  -4  12   2         37.11         16.54        13.92 o
  -3  12   2         63.45         89.95         9.36 o
  -2  12   2        444.80        461.85        24.98 o
  -1  12   2        249.18        259.86        10.46 o
   0  12   2        169.21        176.33         7.95 o
   1  12   2        351.83        322.95        13.53 o
   2  12   2        143.90        133.71        10.55 o
   3  12   2          0.05          9.21         5.79 o
  -3  13   2         11.03          7.80         4.73 o
  -1  13   2        392.21        354.56        27.37 o
   0  13   2        148.11        154.95        14.45 o
   1  13   2         88.50         87.07         9.95 o
   2  13   2          6.34         17.35         6.42 o
  -2  14   2         95.22         36.29         9.62 o
  -1  14   2        157.73        181.43        18.02 o
   0  14   2         98.78         99.40        13.14 o
   1  14   2         91.78         97.60        18.08 o
  -2 -14   3         64.37         87.52        16.24 o
  -1 -14   3         48.97         26.33         9.25 o
   0 -14   3        165.00        166.87        14.92 o
   1 -14   3         38.92         37.49         9.94 o
  -3 -13   3        110.07         51.92        10.85 o
  -2 -13   3        133.14        153.86         9.49 o
  -1 -13   3         80.17         92.91         7.08 o
   0 -13   3        389.79        421.17        27.29 o
   2 -13   3        182.05        162.95        20.67 o
  -4 -12   3        153.00        161.74        11.91 o
  -3 -12   3         22.69         32.57        11.99 o
  -2 -12   3         68.83         67.90         7.60 o
  -1 -12   3         52.07         51.25         7.89 o
   0 -12   3        203.92        219.00        10.38 o
   1 -12   3         28.94         37.60         7.70 o
   2 -12   3        131.20        129.40        23.68 o
   3 -12   3          9.15         12.79         6.90 o
  -4 -11   3        509.29        490.65        25.90 o
  -3 -11   3        177.36        167.68        12.44 o
  -2 -11   3       1297.51       1265.80        29.22 o
  -1 -11   3        331.17        339.04        11.40 o
   0 -11   3        224.26        233.78         8.96 o
   1 -11   3        116.47        111.91        10.51 o
   2 -11   3        108.21        118.91        10.08 o
   3 -11   3         10.27          4.47         5.74 o
  -5 -10   3         87.18         64.92        13.09 o
  -4 -10   3        147.38        163.08        15.34 o
  -3 -10   3         11.38          8.30         3.09 o
  -2 -10   3       1255.09       1275.81        24.78 o
  -1 -10   3         98.20        113.69         6.03 o
   0 -10   3         37.16         37.98         4.61 o
   1 -10   3        644.10        652.98        14.01 o
   2 -10   3        254.39        286.10        21.46 o
   3 -10   3        209.03        219.63        11.31 o
   4 -10   3         15.47         21.57        11.88 o
  -5  -9   3         49.92         31.26        10.92 o
  -4  -9   3         20.85         18.74         7.21 o
  -3  -9   3        378.06        381.94        13.15 o
  -2  -9   3        207.48        215.60         9.49 o
  -1  -9   3       1577.61       1616.39        26.71 o
   0  -9   3        193.68        191.81         6.65 o
   1  -9   3        674.18        655.87        10.69 o
   2  -9   3        208.21        203.77         9.76 o
   3  -9   3         24.41          9.33         8.31 o
   4  -9   3        463.67        482.25        30.40 o
  -5  -8   3        366.06        343.98        27.20 o
  -4  -8   3        203.14        188.44        11.34 o
  -3  -8   3        277.34        288.69        10.62 o
  -2  -8   3        194.61        211.22        10.22 o
  -1  -8   3        131.74        144.11         6.61 o
   0  -8   3        224.76        238.94         7.27 o
   1  -8   3        500.08        492.60         9.55 o
   2  -8   3        424.91        407.91        12.15 o
   3  -8   3        523.09        506.86        32.68 o
   4  -8   3        197.06        182.52        25.50 o
  -6  -7   3        253.90        271.80        14.87 o
  -5  -7   3        335.34        341.06        14.07 o
  -4  -7   3        167.50        183.03        10.33 o
  -3  -7   3        377.49        356.04        10.91 o
  -2  -7   3         71.75         87.47         4.96 o
  -1  -7   3        579.74        596.28        11.91 o
   0  -7   3        726.54        713.77        12.71 o
   1  -7   3        821.32        828.75        13.08 o
   2  -7   3        585.91        592.63        16.46 o
   3  -7   3       1153.80       1091.71        33.93 o
   4  -7   3          8.06         11.71         5.32 o
   5  -7   3         73.50         73.00        12.42 o
  -6  -6   3        199.85        215.62        18.33 o
  -5  -6   3        225.18        216.25         7.70 o
  -4  -6   3        476.18        456.15        12.20 o
  -3  -6   3        599.24        611.98        19.82 o
  -2  -6   3        257.59        285.07         9.09 o
  -1  -6   3       1397.55       1369.09        21.95 o
   0  -6   3        229.56        237.63         6.99 o
   1  -6   3         11.62         12.34         1.63 o
   2  -6   3        754.36        697.92        19.17 o
   3  -6   3         89.27        104.47         8.98 o
   4  -6   3        124.88        114.49        13.33 o
   5  -6   3        234.21        140.40        28.34 o
  -6  -5   3         77.47         88.88        12.00 o
  -5  -5   3        156.50        156.92        11.34 o
  -4  -5   3         32.39         28.32         3.32 o
  -3  -5   3       1058.59       1037.97        20.96 o
  -2  -5   3       1177.19       1210.82        18.30 o
  -1  -5   3       1120.90       1182.19        17.45 o
   0  -5   3        496.78        481.78         9.93 o
   1  -5   3        497.81        509.42         9.47 o
   2  -5   3        421.24        414.46        14.82 o
   3  -5   3        342.28        349.84        15.82 o
   4  -5   3         78.25         79.46        11.13 o
   5  -5   3        104.42        109.61        10.98 o
  -6  -4   3        200.76        211.77        16.09 o
  -5  -4   3         63.56         79.20         6.57 o
  -4  -4   3        172.89        168.89         6.08 o
  -3  -4   3        268.65        287.78         8.22 o
  -2  -4   3        373.64        411.33        10.70 o
  -1  -4   3        745.24        729.77        10.53 o
   0  -4   3        941.14        953.48        19.18 o
   1  -4   3        168.36        170.18         4.63 o
   2  -4   3        380.09        386.77         9.35 o
   3  -4   3        495.27        492.53        15.19 o
   4  -4   3        168.87        173.09        31.69 o
   5  -4   3         20.26         22.57         8.99 o
  -6  -3   3         78.55         90.05         9.68 o
  -5  -3   3        627.76        641.26        15.69 o
  -4  -3   3        931.07        934.37        17.21 o
  -3  -3   3       1202.71       1158.65        19.37 o
  -2  -3   3         77.78         80.09         2.67 o
  -1  -3   3        655.46        659.63        10.00 o
   0  -3   3        342.36        327.19         7.07 o
   1  -3   3        310.89        306.31        10.60 o
   2  -3   3          8.60          6.78         1.98 o
   3  -3   3        450.05        444.01        11.83 o
   4  -3   3        129.31        129.02        11.70 o
   5  -3   3        296.63        313.31        28.42 o
  -6  -2   3         76.35         92.57         8.25 o
  -5  -2   3       1260.42       1234.04        22.72 o
  -4  -2   3         20.30         19.15         3.05 o
  -3  -2   3        529.72        517.13        14.18 o
  -2  -2   3       1272.63       1308.40        20.19 o
  -1  -2   3       5041.92       4940.09        67.18 o
   0  -2   3       1730.65       1776.45        23.56 o
   1  -2   3       1036.92       1049.81        14.46 o
   2  -2   3        139.05        129.32         6.78 o
   3  -2   3        857.14        829.93        17.75 o
   4  -2   3        443.17        432.77        27.96 o
   5  -2   3        233.98        222.09        23.32 o
  -6  -1   3        197.53        202.42        12.10 o
  -5  -1   3        216.85        205.62         9.46 o
  -4  -1   3         44.72         49.90         4.47 o
  -3  -1   3       2078.65       2078.92        49.86 o
  -2  -1   3       1293.59       1324.91        18.45 o
  -1  -1   3       4432.62       4327.44        43.17 o
   0  -1   3       1395.02       1401.72        16.90 o
   1  -1   3       2792.39       2699.93        29.51 o
   2  -1   3        439.67        415.29         7.50 o
   3  -1   3        338.88        365.07         9.86 o
   4  -1   3        390.55        398.32         8.81 o
   5  -1   3        229.42        248.61        11.60 o
   6  -1   3        134.33        198.66        13.32 o
  -6   0   3          0.66          2.23         4.61 o
  -5   0   3        398.77        385.53        13.45 o
  -4   0   3        626.07        632.69        16.97 o
  -3   0   3        374.36        369.11        10.80 o
  -2   0   3        554.71        536.42         9.73 o
  -1   0   3       3235.27       3234.39        37.31 o
   0   0   3        221.38        241.10         6.20 o
   1   0   3       1632.32       1583.63        18.05 o
   2   0   3         59.12         72.80         3.26 o
   3   0   3        578.21        610.66        12.55 o
   4   0   3        150.89        158.10         6.84 o
   5   0   3        273.49        257.83        13.75 o
   6   0   3         11.00         13.07         5.24 o
  -6   1   3        199.72        185.47        24.58 o
  -5   1   3        224.94        216.54         8.79 o
  -4   1   3         49.38         52.50         3.85 o
  -3   1   3       2079.31       2086.33        28.94 o
  -2   1   3       1287.31       1329.12        17.44 o
  -1   1   3       4479.54       4294.13        43.12 o
   0   1   3       1389.16       1376.36        16.27 o
   1   1   3       2819.89       2754.03        30.11 o
   2   1   3        448.35        432.35         8.58 o
   3   1   3        337.95        344.68        11.69 o
   4   1   3        387.22        360.12        12.65 o
   5   1   3        230.03        207.68        10.33 o
   6   1   3        134.63        179.70        27.96 o
  -6   2   3         77.28        105.50         8.75 o
  -5   2   3       1261.59       1238.53        20.63 o
  -4   2   3         21.94         23.70         3.43 o
  -3   2   3        523.95        544.10        11.17 o
  -2   2   3       1276.25       1298.45        16.21 o
  -1   2   3       5065.51       4966.41        43.99 o
   0   2   3       1713.21       1725.27        19.61 o
   1   2   3       1059.92       1064.76        11.77 o
   2   2   3        141.61        134.69         5.58 o
   3   2   3        844.78        846.15        19.84 o
   4   2   3        437.23        445.77        14.06 o
   5   2   3        237.47        278.66        26.44 o
  -6   3   3         77.86         81.69        21.60 o
  -5   3   3        623.13        628.56        16.51 o
  -4   3   3        928.18        903.06        23.99 o
  -3   3   3       1202.78       1131.11        18.38 o
  -2   3   3         75.86         73.79         3.00 o
  -1   3   3        633.61        631.27        15.21 o
   0   3   3        332.26        309.78         7.16 o
   1   3   3        313.07        307.14         5.59 o
   2   3   3          8.59          8.56         1.75 o
   3   3   3        450.20        444.65        19.15 o
   4   3   3        131.14        140.21         6.50 o
   5   3   3        304.10        345.86        28.26 o
  -6   4   3        204.42        224.14        15.05 o
  -5   4   3         63.91         79.67         7.18 o
  -4   4   3        167.58        159.46        12.73 o
  -3   4   3        261.60        281.82         8.08 o
  -2   4   3        362.01        398.31         9.79 o
  -1   4   3        742.67        704.02        17.71 o
   0   4   3        980.94       1006.73        14.84 o
   1   4   3        163.76        165.33         5.40 o
   2   4   3        373.02        366.75         9.23 o
   3   4   3        508.95        515.67        12.30 o
   4   4   3        171.15        195.30         8.00 o
   5   4   3         24.04         33.84         6.81 o
  -6   5   3         81.12         85.42        10.93 o
  -5   5   3        151.28        164.54         8.06 o
  -4   5   3         33.38         28.56         4.25 o
  -3   5   3       1067.64       1049.56        18.27 o
  -2   5   3       1173.13       1182.14        26.58 o
  -1   5   3       1122.27       1198.21        14.89 o
   0   5   3        525.24        512.08         9.39 o
   1   5   3        484.30        485.02         9.71 o
   2   5   3        424.44        410.73        13.16 o
   3   5   3        335.72        347.46        12.13 o
   4   5   3         75.20         67.07         4.32 o
   5   5   3         99.15        133.41         9.36 o
  -6   6   3        198.66        218.46        11.42 o
  -5   6   3        215.10        209.40        10.75 o
  -4   6   3        502.20        499.65        13.54 o
  -3   6   3        618.69        610.88        14.18 o
  -2   6   3        254.11        270.38        10.33 o
  -1   6   3       1379.22       1385.19        19.73 o
   0   6   3        219.01        242.40         7.05 o
   1   6   3         12.45         12.60         2.47 o
   2   6   3        765.78        742.15        15.39 o
   3   6   3         93.54         94.04         6.86 o
   4   6   3        121.40        124.49        17.89 o
   5   6   3        226.26        188.79        27.83 o
  -6   7   3        252.61        263.16        18.97 o
  -5   7   3        339.28        340.65        12.38 o
  -4   7   3        167.80        179.95         9.01 o
  -3   7   3        364.98        364.08        11.01 o
  -2   7   3         72.09         88.11         6.23 o
  -1   7   3        579.25        606.74        14.24 o
   0   7   3        719.58        682.35        18.14 o
   1   7   3        821.31        827.65        14.89 o
   2   7   3        584.37        601.92        18.21 o
   3   7   3       1151.64       1095.46        28.84 o
   4   7   3          6.96         10.32         5.66 o
   5   7   3         75.72         70.05        19.09 o
  -5   8   3        356.12        349.61        12.32 o
  -4   8   3        182.92        201.97        10.62 o
  -3   8   3        269.21        245.94        15.39 o
  -2   8   3        196.83        189.77         8.19 o
  -1   8   3        126.58        134.06         5.70 o
   0   8   3        224.34        231.35         7.72 o
   1   8   3        486.93        508.93        14.32 o
   2   8   3        414.74        384.04        15.40 o
   3   8   3        525.46        500.82        22.48 o
   4   8   3        203.23        154.13        13.14 o
  -5   9   3         51.50         51.05        26.49 o
  -4   9   3         19.46         19.51         6.37 o
  -3   9   3        375.81        367.45        13.29 o
  -2   9   3        202.73        213.61         9.29 o
  -1   9   3       1578.52       1549.44        32.45 o
   0   9   3        189.04        198.09         7.54 o
   1   9   3        658.45        617.70        18.91 o
   2   9   3        208.96        205.91        11.09 o
   3   9   3         22.98         25.33         6.46 o
   4   9   3        473.43        436.94        25.97 o
  -5  10   3         86.01         90.90        14.31 o
  -4  10   3        149.39        150.46        12.71 o
  -3  10   3         10.42          9.73         3.62 o
  -2  10   3       1267.03       1274.86        26.96 o
  -1  10   3         95.38        124.41         8.88 o
   0  10   3         35.97         30.37         3.61 o
   1  10   3        661.50        649.90        15.86 o
   2  10   3        250.55        236.68         9.13 o
   3  10   3        209.99        172.04        19.48 o
   4  10   3         16.06         27.39         8.34 o
  -4  11   3        503.12        537.73        26.48 o
  -3  11   3        179.05        188.57        20.33 o
  -2  11   3       1293.73       1299.76        42.15 o
  -1  11   3        328.66        329.77        10.60 o
   0  11   3        226.77        265.66        13.20 o
   1  11   3        124.44        121.93         7.32 o
   2  11   3        110.18        101.12         8.16 o
   3  11   3         10.73          2.81         7.81 o
  -4  12   3        155.53        170.98        25.98 o
  -3  12   3         23.96         33.24         6.92 o
  -2  12   3         73.89         90.28        11.29 o
  -1  12   3         49.52         86.75        13.88 o
   0  12   3        197.75        207.20        15.05 o
   1  12   3         25.18         15.48         6.45 o
   2  12   3        131.27        101.23        12.79 o
   3  12   3          9.13          4.42         5.00 o
  -3  13   3        112.73         72.93        20.55 o
  -2  13   3        137.55        134.13        14.96 o
  -1  13   3         78.75         77.37        13.06 o
   0  13   3        400.90        397.44        19.86 o
   1  13   3        206.30        150.98        31.11 o
   2  13   3        177.97        166.93        17.86 o
  -2  14   3         64.44         61.51         9.56 o
  -1  14   3         51.41         22.04        17.23 o
   0  14   3        166.83        160.61        15.28 o
   1  14   3         38.79         28.21         8.57 o
  -1 -14   4        113.07        119.71        10.59 o
  -3 -13   4        101.92        110.18        18.37 o
  -2 -13   4        185.48        180.92        13.94 o
  -1 -13   4         74.29         53.36         9.36 o
   0 -13   4        290.62        315.03        18.83 o
   1 -13   4          3.93         -2.14         4.24 o
  -3 -12   4         90.49         84.82         9.01 o
  -2 -12   4        229.26        227.07        10.79 o
  -1 -12   4         56.04         67.24         8.57 o
   0 -12   4        378.97        372.26        16.05 o
   1 -12   4         92.53        115.67        11.13 o
   2 -12   4        228.77        217.43        14.42 o
  -4 -11   4        274.78        315.32        19.37 o
  -3 -11   4        316.82        309.82        17.29 o
  -2 -11   4        904.85        913.78        26.10 o
  -1 -11   4         68.26         74.34         7.00 o
   0 -11   4         28.00         24.61         4.09 o
   1 -11   4        169.18        192.70        14.70 o
   2 -11   4         28.34         29.40         9.35 o
   3 -11   4        285.31        316.10        25.58 o
  -5 -10   4         50.86         34.46        20.26 o
  -4 -10   4        522.59        534.34        24.15 o
  -3 -10   4         89.65         79.10         7.44 o
  -2 -10   4        255.64        267.28        10.97 o
  -1 -10   4        329.12        332.90        13.75 o
   0 -10   4        704.41        691.30        16.40 o
   1 -10   4        289.91        283.41        18.21 o
   2 -10   4       1041.89       1000.90        46.01 o
   3 -10   4        212.40        136.23        22.22 o
  -5  -9   4        251.91        251.45        18.52 o
  -4  -9   4        122.22        116.43        11.24 o
  -3  -9   4          3.27          1.92         2.41 o
  -2  -9   4        222.43        228.02         8.57 o
  -1  -9   4         42.11         62.31         7.62 o
   0  -9   4        427.90        413.20        13.02 o
   1  -9   4        811.91        787.47        14.63 o
   2  -9   4         67.90         59.67         8.38 o
   4  -9   4        124.11        103.93        16.80 o
  -5  -8   4        166.38        162.86        11.95 o
  -4  -8   4        166.40        160.57        14.23 o
  -3  -8   4        328.71        346.26        13.24 o
  -2  -8   4        237.78        243.35         8.43 o
  -1  -8   4       1201.75       1217.90        21.06 o
   0  -8   4         70.99         74.89         5.62 o
   1  -8   4         14.24         20.95         2.29 o
   2  -8   4        189.87        199.24        17.51 o
   4  -8   4         11.84         -1.62         7.33 o
  -6  -7   4        202.50        192.03        17.18 o
  -5  -7   4         88.58         84.58        14.52 o
  -4  -7   4         40.12         43.93         8.53 o
  -3  -7   4        465.85        485.94        13.55 o
  -2  -7   4        324.91        340.37        10.12 o
  -1  -7   4        718.24        702.28        13.33 o
   0  -7   4        620.98        591.77        15.36 o
   1  -7   4        847.35        840.66        13.50 o
   2  -7   4        297.71        298.84        14.76 o
   3  -7   4        231.24        244.25        12.98 o
   4  -7   4        138.95        141.27        16.89 o
  -6  -6   4         56.40         69.45         7.65 o
  -5  -6   4        240.63        247.23         9.38 o
  -4  -6   4          6.29          1.27         2.61 o
  -3  -6   4        331.23        339.13        12.04 o
  -2  -6   4        502.89        495.45        10.89 o
  -1  -6   4        342.20        343.33         8.99 o
   0  -6   4       1060.05       1088.44        16.28 o
   1  -6   4        110.31        123.51         5.18 o
   2  -6   4        138.08        155.78         9.88 o
   3  -6   4        528.03        505.18        16.08 o
   4  -6   4        209.28        172.91        24.99 o
   5  -6   4         65.42         33.24         9.60 o
  -6  -5   4        421.59        445.79        23.58 o
  -5  -5   4         24.49         25.22         5.59 o
  -4  -5   4        353.12        360.05        11.52 o
  -3  -5   4       2583.02       2536.68        50.56 o
  -2  -5   4        312.47        303.73        10.80 o
  -1  -5   4        167.10        189.92         5.47 o
   0  -5   4        600.41        616.16        11.68 o
   1  -5   4        704.71        694.83        15.54 o
   2  -5   4         48.77         55.89         4.62 o
   3  -5   4         71.73         74.82         6.91 o
   4  -5   4        151.09        141.93        11.71 o
   5  -5   4        375.08        368.16        29.10 o
  -6  -4   4         20.92         17.32         6.64 o
  -5  -4   4        340.51        358.81        11.07 o
  -4  -4   4        730.28        706.12        13.29 o
  -3  -4   4        249.49        256.70         6.06 o
  -2  -4   4       1450.48       1516.70        26.50 o
  -1  -4   4        454.15        423.13         9.47 o
   0  -4   4       1148.94       1196.86        18.71 o
   1  -4   4       1640.80       1641.58        22.79 o
   2  -4   4        371.71        373.41         9.45 o
   3  -4   4        795.79        788.67        16.52 o
   4  -4   4        223.73        211.35        21.60 o
   5  -4   4         22.90         18.35         5.59 o
  -6  -3   4        167.49        170.39        13.55 o
  -5  -3   4         61.77         73.72         6.24 o
  -4  -3   4        453.91        446.05        14.49 o
  -3  -3   4       1998.74       2035.66        29.02 o
  -2  -3   4        615.63        622.13        12.81 o
  -1  -3   4        359.63        373.41         6.65 o
   0  -3   4        834.50        867.25        16.97 o
   1  -3   4         88.75         83.00         4.01 o
   2  -3   4        238.58        234.42         8.16 o
   3  -3   4        277.56        276.44         8.96 o
   4  -3   4        372.07        410.33        17.23 o
   5  -3   4        287.58        291.20        20.86 o
  -6  -2   4         23.63         53.00        10.78 o
  -5  -2   4        162.99        183.55         8.50 o
  -4  -2   4        643.42        626.18        13.63 o
  -3  -2   4       1097.48       1103.28        19.68 o
  -2  -2   4        368.88        380.60         9.05 o
  -1  -2   4       1243.48       1162.22        15.48 o
   0  -2   4         99.14        108.63         3.78 o
   1  -2   4        508.19        527.06        12.09 o
   2  -2   4        142.51        144.04         5.06 o
   3  -2   4        639.00        620.53        14.97 o
   4  -2   4        242.62        263.58        14.91 o
   5  -2   4        212.04        183.54        28.05 o
  -6  -1   4         26.40         20.46         5.05 o
  -5  -1   4        320.75        313.01        13.19 o
  -4  -1   4        134.58        150.89         7.01 o
  -3  -1   4        356.63        356.95        13.16 o
  -2  -1   4        322.85        327.58         7.16 o
  -1  -1   4        125.72        130.84         4.24 o
   0  -1   4       2239.68       2322.86        36.33 o
   1  -1   4       4988.30       5028.87        86.26 o
   2  -1   4        741.06        757.36        12.71 o
   3  -1   4         94.66         98.55         4.33 o
   4  -1   4        162.39        178.48        11.14 o
   5  -1   4        120.09        137.12        11.89 o
  -6   0   4         15.38         14.96         4.56 o
  -5   0   4        156.17        149.68         8.57 o
  -4   0   4        176.78        163.66         6.45 o
  -3   0   4        358.27        384.14         9.47 o
  -2   0   4         77.91        107.43         4.24 o
  -1   0   4         57.16         41.54         2.21 o
   0   0   4          1.91          1.86         1.02 o
   1   0   4         11.59         13.24         1.37 o
   2   0   4        914.97        907.13        27.05 o
   3   0   4         97.84         98.86         4.72 o
   4   0   4          7.06          4.37         2.06 o
   5   0   4        237.25        260.58         9.31 o
  -6   1   4         27.89         24.37         6.64 o
  -5   1   4        329.62        327.31        10.80 o
  -4   1   4        130.40        140.73         5.69 o
  -3   1   4        337.14        362.06         9.76 o
  -2   1   4        306.01        311.26         6.64 o
  -1   1   4        119.50        123.13         4.51 o
   0   1   4       2272.24       2317.51        45.21 o
   1   1   4       5032.22       5014.87        67.55 o
   2   1   4        747.98        761.39        13.79 o
   3   1   4         94.48         97.15         4.37 o
   4   1   4        160.46        188.29        13.19 o
   5   1   4        123.54        134.52         9.57 o
  -6   2   4         24.04         44.52         9.62 o
  -5   2   4        160.75        169.20         8.09 o
  -4   2   4        631.92        623.91        13.77 o
  -3   2   4       1112.34       1132.00        16.31 o
  -2   2   4        373.96        384.79         9.08 o
  -1   2   4       1234.35       1159.00        18.13 o
   0   2   4         97.80        108.37         4.22 o
   1   2   4        523.68        524.76         9.60 o
   2   2   4        138.81        129.38         5.65 o
   3   2   4        629.36        623.14        15.08 o
   4   2   4        237.62        236.71        11.61 o
   5   2   4        211.46        183.10        26.81 o
  -6   3   4        164.04        197.37        16.57 o
  -5   3   4         55.70         75.90         5.82 o
  -4   3   4        447.20        447.29        11.52 o
  -3   3   4       2001.45       2045.22        26.88 o
  -2   3   4        626.08        618.22        11.67 o
  -1   3   4        358.67        355.34         8.21 o
   0   3   4        830.48        890.98        12.50 o
   1   3   4         94.32        102.47         4.61 o
   2   3   4        232.25        241.47        10.41 o
   3   3   4        290.52        301.26        10.82 o
   4   3   4        380.34        409.86        65.94 o
   5   3   4        284.84        282.70        14.53 o
  -6   4   4         23.51         14.01         8.89 o
  -5   4   4        340.68        342.74        12.36 o
  -4   4   4        749.93        743.55        14.62 o
  -3   4   4        244.60        254.99         6.40 o
  -2   4   4       1446.95       1510.02        30.83 o
  -1   4   4        468.75        437.43        11.93 o
   0   4   4       1156.40       1189.13        27.06 o
   1   4   4       1626.35       1633.18        19.09 o
   2   4   4        371.84        357.84        10.74 o
   3   4   4        787.77        776.63        20.71 o
   4   4   4        234.22        262.06        12.04 o
   5   4   4         23.14         26.00        12.20 o
  -6   5   4        423.30        429.36        14.80 o
  -5   5   4         25.36         26.53         3.78 o
  -4   5   4        352.53        359.40        11.83 o
  -3   5   4       2564.79       2551.10        32.37 o
  -2   5   4        311.78        309.16        17.43 o
  -1   5   4        172.67        191.69         6.09 o
   0   5   4        598.11        623.00        12.41 o
   1   5   4        688.79        683.66        18.83 o
   2   5   4         55.54         54.13         4.33 o
   3   5   4         78.88         74.20        15.16 o
   4   5   4        157.95        148.70         8.07 o
   5   5   4        375.70        411.97        20.37 o
  -6   6   4         54.77         66.90         8.00 o
  -5   6   4        239.78        233.67        16.47 o
  -4   6   4          6.88          4.82         2.65 o
  -3   6   4        332.44        343.06        12.20 o
  -2   6   4        514.45        499.54        11.73 o
  -1   6   4        353.22        370.62         9.58 o
   0   6   4       1075.53       1112.98        20.07 o
   1   6   4        115.58        120.30         5.41 o
   2   6   4        135.49        144.85         7.67 o
   3   6   4        532.11        491.16        37.23 o
   4   6   4        205.42        191.19        26.89 o
   5   6   4         65.16         68.70        18.91 o
  -6   7   4        204.15        187.46        10.32 o
  -5   7   4         92.19        107.43         8.87 o
  -4   7   4         40.75         28.60         4.68 o
  -3   7   4        483.96        492.04        13.32 o
  -2   7   4        328.40        347.34        10.44 o
  -1   7   4        710.29        682.64        13.09 o
   0   7   4        634.53        638.57        13.64 o
   1   7   4        862.74        851.32        18.72 o
   2   7   4        290.66        279.28         8.84 o
   3   7   4        224.98        223.99        21.18 o
   4   7   4        144.88        152.65        24.55 o
  -5   8   4        171.94        167.78        15.33 o
  -4   8   4        161.30        193.69        11.15 o
  -3   8   4        331.10        345.38        12.58 o
  -2   8   4        245.34        238.33         9.16 o
  -1   8   4       1193.40       1197.90        20.26 o
   0   8   4         63.76         76.89         4.98 o
   1   8   4         15.26         16.45         3.01 o
   2   8   4        181.64        196.05         7.78 o
   3   8   4        109.56        101.20        10.92 o
   4   8   4         13.41          0.73         7.21 o
  -5   9   4        256.62        272.93        12.46 o
  -4   9   4        130.88        142.01        19.75 o
  -3   9   4          2.69         14.05         3.76 o
  -2   9   4        201.70        226.76        10.49 o
  -1   9   4         42.51         53.11         4.74 o
   0   9   4        418.91        408.55        12.12 o
   1   9   4        800.91        767.17        25.62 o
   2   9   4         61.98         58.54         4.88 o
   3   9   4         32.78         13.22         6.36 o
   4   9   4        119.43        115.12        22.81 o
  -5  10   4         52.88         39.08         8.45 o
  -4  10   4        516.23        528.42        23.08 o
  -3  10   4         88.59        104.78        14.14 o
  -2  10   4        253.28        279.26        25.90 o
  -1  10   4        352.35        368.34        12.71 o
   0  10   4        706.00        732.17        21.65 o
   1  10   4        293.40        309.26        10.60 o
   2  10   4       1050.35        968.04        28.75 o
   3  10   4        215.98        190.48        21.09 o
  -4  11   4        268.76        266.84        15.47 o
  -3  11   4        317.56        345.01        19.23 o
  -2  11   4        900.10        721.33        66.52 o
  -1  11   4         70.50         83.30         6.39 o
   0  11   4         26.01         26.39         4.84 o
   1  11   4        169.87        169.91        14.83 o
   2  11   4         27.46         32.93        15.16 o
   3  11   4        282.02        295.64        18.26 o
  -3  12   4         91.27         78.56        16.20 o
  -2  12   4        227.24        235.98        13.20 o
  -1  12   4         54.88         55.52        16.47 o
   0  12   4        381.71        395.79        19.15 o
   1  12   4         88.60         98.94        10.71 o
   2  12   4        227.17        213.48        22.10 o
  -3  13   4         96.11        106.03        12.26 o
  -2  13   4        184.54        171.94        17.83 o
  -1  13   4         74.10         64.52        14.97 o
   0  13   4        281.87        265.68        22.52 o
   1  13   4          3.63         -2.63         7.29 o
  -1  14   4        109.87        129.62        15.42 o
  -2 -13   5        105.66         90.14        14.06 o
  -1 -13   5        115.56        132.66        12.57 o
   0 -13   5         55.38         50.77        10.94 o
  -3 -12   5         32.77         33.09         7.09 o
  -2 -12   5         57.45         48.10        12.20 o
  -1 -12   5        118.50        109.73        11.66 o
   1 -12   5         64.16         56.70         9.43 o
   2 -12   5        206.51        233.35        20.19 o
  -4 -11   5         23.78         30.76         7.09 o
  -3 -11   5         69.46         78.95         9.29 o
  -2 -11   5         24.89         21.36         4.76 o
  -1 -11   5        155.33        146.96        13.27 o
   0 -11   5        632.84        604.69        48.64 o
   1 -11   5         71.67         21.93        12.46 o
   2 -11   5        330.67        343.18        36.72 o
  -4 -10   5        516.65        515.96        21.45 o
  -3 -10   5         43.04         48.32         8.37 o
  -2 -10   5        129.55        124.45         7.72 o
  -1 -10   5        454.22        443.54        19.69 o
   0 -10   5         75.66         82.11         7.24 o
   1 -10   5        310.16        263.54        21.28 o
   2 -10   5        172.39        191.11        17.53 o
   3 -10   5         23.59         20.63        11.77 o
  -5  -9   5        143.21        118.89        17.39 o
  -4  -9   5         58.21         64.89         7.99 o
  -3  -9   5         20.28         30.35         6.36 o
  -2  -9   5        201.82        199.56        12.43 o
  -1  -9   5        703.14        714.88        19.02 o
   0  -9   5        115.69        133.51         6.26 o
   1  -9   5        156.55        147.01        17.25 o
   3  -9   5         35.25         44.23        14.94 o
  -5  -8   5         41.81         51.32         9.82 o
  -4  -8   5        486.16        495.94        22.50 o
  -3  -8   5         58.52         52.08         6.86 o
  -2  -8   5        420.39        418.45        12.49 o
  -1  -8   5        521.44        533.38        12.21 o
   0  -8   5        113.36        117.60         5.72 o
   1  -8   5        491.97        476.51        10.79 o
   2  -8   5          0.11         -1.11         6.10 o
   3  -8   5         54.10         71.70        16.18 o
   4  -8   5        114.31        123.52        19.27 o
  -5  -7   5        922.14        934.37        29.78 o
  -4  -7   5        975.42        978.10        52.17 o
  -3  -7   5        595.25        605.37        21.61 o
  -2  -7   5        579.09        550.95        11.35 o
  -1  -7   5         81.23         73.03         4.83 o
   0  -7   5        101.20        121.60         5.85 o
   1  -7   5        243.05        254.19        10.81 o
   2  -7   5        136.67        142.21        12.41 o
   3  -7   5        301.97        314.56        18.75 o
   4  -7   5        285.13        271.07        17.97 o
  -6  -6   5        116.32        148.27        22.51 o
  -5  -6   5        179.78        197.67        24.26 o
  -4  -6   5         53.34         35.48         6.22 o
  -3  -6   5        730.43        710.84        17.96 o
  -2  -6   5        166.38        167.90         8.69 o
  -1  -6   5        248.03        241.64         7.63 o
   0  -6   5        696.89        662.60        15.48 o
   1  -6   5         98.54         95.53         5.25 o
   2  -6   5         46.99         46.90         5.65 o
   3  -6   5        433.96        442.76        21.38 o
   4  -6   5         21.97         19.77         6.36 o
  -6  -5   5         17.20         19.71         4.69 o
  -5  -5   5          8.53         10.35         7.94 o
  -4  -5   5        359.98        367.25        18.90 o
  -3  -5   5        576.39        571.85        17.09 o
  -2  -5   5        176.50        182.60         5.90 o
  -1  -5   5        309.96        318.84         7.18 o
   0  -5   5        780.42        817.46        17.79 o
   1  -5   5       1314.35       1282.26        21.96 o
   2  -5   5        184.64        189.65         6.97 o
   3  -5   5        187.07        180.74        11.15 o
   4  -5   5         91.93         94.37        12.80 o
  -6  -4   5        263.19        265.49        12.72 o
  -5  -4   5        532.75        572.62        12.49 o
  -4  -4   5        370.35        370.03        16.40 o
  -3  -4   5        623.84        613.84        14.10 o
  -2  -4   5         75.87         93.54         6.18 o
  -1  -4   5         65.81         69.16         3.06 o
   0  -4   5         94.03         77.91         4.53 o
   1  -4   5        218.35        216.35         6.77 o
   2  -4   5        848.17        831.06        23.61 o
   3  -4   5        831.98        839.79        20.92 o
   4  -4   5         28.94         33.71         6.54 o
   5  -4   5         91.19        110.30        13.54 o
  -6  -3   5         28.67         16.62         7.78 o
  -5  -3   5        676.19        675.06        21.31 o
  -4  -3   5        120.10        137.66         5.88 o
  -3  -3   5        292.62        305.46         9.55 o
  -2  -3   5        133.39        137.02         6.83 o
  -1  -3   5         76.16         74.82         3.04 o
   0  -3   5        819.83        852.02        15.63 o
   1  -3   5       1852.24       1841.25        25.12 o
   2  -3   5         12.34         12.83         2.43 o
   3  -3   5        756.44        725.13        16.84 o
   4  -3   5         55.35         30.39         7.13 o
   5  -3   5         69.10         52.57        10.12 o
  -6  -2   5        362.06        359.15        14.53 o
  -5  -2   5        580.91        549.81        26.69 o
  -4  -2   5         77.65         84.83         6.88 o
  -3  -2   5        181.82        170.36         6.66 o
  -2  -2   5       1153.32       1132.62        32.15 o
  -1  -2   5       3146.13       3132.29        36.14 o
   0  -2   5        212.10        215.59         6.05 o
   1  -2   5         21.99         28.57         3.24 o
   2  -2   5        349.55        340.79        10.42 o
   3  -2   5        465.71        430.10        13.96 o
   4  -2   5        284.69        308.80        23.36 o
   5  -2   5        117.22        156.92        28.67 o
  -6  -1   5        118.88        111.53         9.26 o
  -5  -1   5        251.06        245.45        13.97 o
  -4  -1   5        220.05        210.48         9.04 o
  -3  -1   5       1004.50        973.42        16.00 o
  -2  -1   5         93.28        100.80         4.22 o
  -1  -1   5       1532.62       1580.92        29.93 o
   0  -1   5         85.87         88.56         5.31 o
   1  -1   5        223.44        211.82         6.73 o
   2  -1   5        273.74        264.70         6.98 o
   3  -1   5         50.41         81.35         6.16 o
   4  -1   5        200.18        191.56        12.32 o
   5  -1   5        344.75        354.00        31.73 o
  -6   0   5         65.80         86.65        12.78 o
  -5   0   5          7.02          4.66         2.50 o
  -4   0   5        442.27        399.05        11.83 o
  -3   0   5         64.67         71.38         3.95 o
  -2   0   5        954.27       1013.82        15.21 o
  -1   0   5       1382.37       1373.99        18.86 o
   0   0   5         85.63         98.26         3.65 o
   1   0   5        678.47        690.79        12.50 o
   2   0   5        516.87        498.52        14.88 o
   3   0   5        407.87        395.32        19.36 o
   4   0   5        140.83        147.97        10.36 o
   5   0   5          5.71         15.26         9.80 o
  -6   1   5        123.17        150.07        11.30 o
  -5   1   5        252.93        251.15        10.64 o
  -4   1   5        212.59        208.97         7.53 o
  -3   1   5       1025.95        984.64        15.54 o
  -2   1   5         93.41         98.16         3.80 o
  -1   1   5       1550.81       1576.91        25.16 o
   0   1   5         89.28         93.21         4.32 o
   1   1   5        224.09        227.68         8.62 o
   2   1   5        278.37        268.20         7.29 o
   3   1   5         54.76         65.62         5.44 o
   4   1   5        202.81        194.18        18.62 o
   5   1   5        348.80        378.82        14.88 o
  -6   2   5        361.15        320.72        20.72 o
  -5   2   5        574.81        516.32        17.32 o
  -4   2   5         87.97         96.20         5.83 o
  -3   2   5        182.21        174.75         5.12 o
  -2   2   5       1145.04       1139.43        24.41 o
  -1   2   5       3116.76       3052.76        39.33 o
   0   2   5        209.09        209.18         7.05 o
   1   2   5         24.81         28.90         2.45 o
   2   2   5        357.20        361.40        11.66 o
   3   2   5        478.35        497.31        13.03 o
   4   2   5        284.81        342.47        13.73 o
   5   2   5        115.38        165.24        17.74 o
  -6   3   5         25.68         25.06         7.15 o
  -5   3   5        683.77        658.85        18.11 o
  -4   3   5        114.47        134.00         6.02 o
  -3   3   5        285.43        278.27         8.94 o
  -2   3   5        126.89        121.00         5.23 o
  -1   3   5         70.14         72.51         3.35 o
   0   3   5        808.22        815.65        15.05 o
   1   3   5       1806.46       1823.15        23.93 o
   2   3   5         11.70         11.28         2.35 o
   3   3   5        759.85        773.77        29.04 o
   4   3   5         54.19         44.49         7.56 o
   5   3   5         69.32         34.89        10.39 o
  -6   4   5        275.47        252.83        16.92 o
  -5   4   5        547.31        564.84        16.42 o
  -4   4   5        359.40        343.40        10.72 o
  -3   4   5        608.38        573.58        16.79 o
  -2   4   5         75.85         91.01         3.86 o
  -1   4   5         67.27         78.64         3.56 o
   0   4   5         98.13         92.73         4.62 o
   1   4   5        215.48        217.83         5.20 o
   2   4   5        845.71        830.41        19.92 o
   3   4   5        828.17        893.89        28.31 o
   4   4   5         30.72         36.72        14.72 o
   5   4   5         89.43        124.94        13.77 o
  -6   5   5         16.15         12.74         5.19 o
  -5   5   5          6.17          9.84         4.66 o
  -4   5   5        353.59        341.76         8.99 o
  -3   5   5        567.73        551.58        15.69 o
  -2   5   5        188.20        193.33         6.00 o
  -1   5   5        306.89        309.81        11.07 o
   0   5   5        780.25        784.07        14.18 o
   1   5   5       1336.60       1274.88        19.30 o
   2   5   5        183.96        185.34         7.70 o
   3   5   5        177.88        180.08        10.07 o
   4   5   5         92.74        129.68        21.57 o
  -6   6   5        113.81        104.83         8.57 o
  -5   6   5        179.20        209.89         9.19 o
  -4   6   5         53.01         38.55         5.69 o
  -3   6   5        744.04        725.06        22.81 o
  -2   6   5        179.71        178.48         9.22 o
  -1   6   5        240.62        234.12         7.08 o
   0   6   5        693.58        674.73        15.18 o
   1   6   5         99.10         91.13         4.20 o
   2   6   5         42.25         37.54         4.48 o
   3   6   5        424.77        543.33        32.79 o
   4   6   5         22.38         21.20        13.12 o
  -5   7   5        907.53        880.42        21.09 o
  -4   7   5        983.69        977.95        25.92 o
  -3   7   5        598.36        616.58        21.33 o
  -2   7   5        563.35        536.63        13.58 o
  -1   7   5         76.55         73.05         5.48 o
   0   7   5        103.73        115.20         6.39 o
   1   7   5        244.67        229.77         9.20 o
   2   7   5        134.81        132.83        11.09 o
   4   7   5        284.14        218.10        21.68 o
  -5   8   5         42.35         67.78         8.66 o
  -4   8   5        474.18        482.23        14.42 o
  -3   8   5         56.06         49.40         5.80 o
  -2   8   5        415.75        389.93        15.16 o
  -1   8   5        530.82        540.24        14.50 o
   0   8   5        115.85        104.58         5.32 o
   1   8   5        478.98        470.51        13.96 o
   2   8   5          0.31         -6.41         6.41 o
   3   8   5         52.39         38.76        14.14 o
   4   8   5        114.15        122.04        24.04 o
  -5   9   5        140.37        147.66         9.48 o
  -4   9   5         62.86         63.96         9.72 o
  -3   9   5         20.19         23.39         5.49 o
  -2   9   5        215.45        204.48        11.06 o
  -1   9   5        702.32        726.98        15.85 o
   0   9   5        123.74        131.51         7.88 o
   1   9   5        158.81        145.68         8.21 o
   3   9   5         38.91         32.97        15.19 o
  -4  10   5        527.33        506.14        18.13 o
  -3  10   5         42.98         46.92        18.73 o
  -2  10   5        123.67        159.99        11.73 o
  -1  10   5        443.13        441.07        12.45 o
   0  10   5         75.65         80.08         7.92 o
   1  10   5        326.28        304.77        27.05 o
   2  10   5        181.46        180.77        26.16 o
   3  10   5         26.42         14.73         9.97 o
  -4  11   5         23.63         14.08         7.66 o
  -3  11   5         68.67        111.39         8.36 o
  -2  11   5         26.15         19.93         5.33 o
  -1  11   5        155.28        164.85        26.38 o
   0  11   5        624.41        587.27        21.82 o
   1  11   5         71.78         44.46        13.36 o
   2  11   5        334.36        317.12        20.04 o
  -3  12   5         35.86         20.54        11.08 o
  -2  12   5         59.80         52.60        12.92 o
  -1  12   5        117.61         89.17        13.95 o
   0  12   5        341.88        246.02        19.35 o
   1  12   5         59.88         69.11         9.23 o
   2  12   5        200.26        192.95        16.54 o
  -2  13   5        103.75         90.83        17.13 o
  -1  13   5        116.99        142.05        16.33 o
   0  13   5         58.68         46.23        10.89 o
  -2 -12   6         63.89         47.43        12.61 o
  -1 -12   6        420.55        421.65        16.18 o
   0 -12   6         94.58         87.81        11.41 o
   1 -12   6        153.73        168.86        17.32 o
  -3 -11   6         23.80         21.63         7.19 o
  -2 -11   6        100.91         97.02        15.73 o
  -1 -11   6        195.55        200.54        15.66 o
   0 -11   6         23.82         20.29         5.56 o
   1 -11   6        279.54        281.53        14.67 o
  -4 -10   6         64.74         52.86        17.09 o
  -3 -10   6        482.21        404.02        38.62 o
  -2 -10   6        134.95        146.59        11.32 o
  -1 -10   6         53.37         44.97         9.25 o
   0 -10   6         39.33         34.69         5.04 o
   1 -10   6        176.82        168.47        20.58 o
  -5  -9   6         77.30         58.34        13.48 o
  -4  -9   6        544.01        570.02        23.72 o
  -3  -9   6        438.97        289.48        33.30 o
  -2  -9   6        455.47        473.16        25.99 o
  -1  -9   6        152.91        160.54        10.37 o
   0  -9   6        356.13        343.79        12.89 o
   1  -9   6        133.97        123.65        34.39 o
   2  -9   6        329.54        361.47        35.85 o
   3  -9   6         60.47         38.10        16.81 o
  -5  -8   6         32.26         26.59        11.29 o
  -4  -8   6         95.04         89.30        12.67 o
  -3  -8   6         79.08         42.99        12.61 o
  -2  -8   6         87.74         83.73         6.96 o
  -1  -8   6         13.42         17.07         3.63 o
   0  -8   6        674.29        665.92        17.65 o
   1  -8   6        111.26        122.51        16.87 o
   2  -8   6        180.57        189.95        33.99 o
   3  -8   6        120.15        120.49        13.67 o
  -5  -7   6        116.90        127.60        12.83 o
  -4  -7   6        132.01        137.08        14.01 o
  -3  -7   6        623.27        612.87        27.40 o
  -2  -7   6        624.20        600.87        20.48 o
  -1  -7   6        142.99        146.93         6.83 o
   0  -7   6        311.87        315.20        10.34 o
   1  -7   6        227.02        240.30         9.89 o
   2  -7   6         72.15         80.98        11.99 o
   3  -7   6        549.89        490.78        34.10 o
  -5  -6   6        212.28        210.86        26.08 o
  -4  -6   6        376.44        379.19        18.92 o
  -3  -6   6         91.46         99.78        10.85 o
  -2  -6   6        680.68        686.01        15.54 o
  -1  -6   6        213.92        203.00         6.54 o
   0  -6   6        167.91        189.85         6.85 o
   1  -6   6        639.54        637.55        17.23 o
   2  -6   6        331.11        342.10        12.40 o
   3  -6   6        173.43        170.58        13.76 o
   4  -6   6        258.31        247.37        42.99 o
  -6  -5   6         53.59         64.09        10.13 o
  -5  -5   6        421.90        402.93        26.85 o
  -4  -5   6         49.27         43.28        12.34 o
  -3  -5   6        268.81        255.75        11.50 o
  -2  -5   6        632.33        641.17        14.36 o
  -1  -5   6         54.87         63.30         5.78 o
   0  -5   6       2184.20       2174.36        39.02 o
   1  -5   6        612.11        593.16        17.40 o
   2  -5   6         74.83         78.38         6.09 o
   3  -5   6         12.93         13.72         6.97 o
   4  -5   6        262.49        261.81        23.75 o
  -6  -4   6        460.54        465.65        22.50 o
  -5  -4   6        129.65        138.23         9.42 o
  -4  -4   6          9.91         19.72         3.88 o
  -3  -4   6        244.55        256.02         8.27 o
  -2  -4   6        417.22        412.37        11.75 o
  -1  -4   6        200.46        200.19         5.70 o
   0  -4   6          7.01          5.56         1.87 o
   1  -4   6        895.84        879.95        15.85 o
   2  -4   6         64.02         59.34         8.26 o
   3  -4   6        103.41         89.83         8.06 o
   4  -4   6          3.04          3.56         3.77 o
  -6  -3   6         93.62        142.82        12.57 o
  -5  -3   6        316.02        331.90        20.91 o
  -4  -3   6        183.52        153.85        10.89 o
  -3  -3   6         26.22         30.69         5.51 o
  -2  -3   6        185.22        187.11         7.55 o
  -1  -3   6        196.71        194.65         5.86 o
   0  -3   6       1398.55       1367.07        20.40 o
   1  -3   6       1516.84       1467.75        23.04 o
   2  -3   6         74.80         78.05         5.89 o
   3  -3   6         58.02         69.54         7.35 o
   4  -3   6        172.79        201.38        18.75 o
  -6  -2   6        416.16        439.49        15.65 o
  -5  -2   6        162.40        162.96        10.63 o
  -4  -2   6        116.46        114.86         7.52 o
  -3  -2   6        560.33        567.42        14.38 o
  -2  -2   6        513.09        505.29        13.39 o
  -1  -2   6        815.30        804.66        13.09 o
   0  -2   6        101.60         97.77         5.32 o
   1  -2   6         15.62         17.18         2.38 o
   2  -2   6        266.34        256.48        10.26 o
   3  -2   6         25.14         30.49         4.83 o
   4  -2   6        443.51        430.85        33.38 o
  -6  -1   6         72.06         81.36         9.38 o
  -5  -1   6        154.68        185.68         9.07 o
  -4  -1   6       1379.25       1355.66        27.82 o
  -3  -1   6        924.43        898.03        15.38 o
  -2  -1   6        829.44        812.30        14.53 o
  -1  -1   6        370.83        367.39        11.14 o
   0  -1   6         38.82         41.64         4.09 o
   1  -1   6          3.37          3.77         1.56 o
   2  -1   6        570.48        579.81        18.43 o
   3  -1   6        106.34        117.90         8.37 o
   4  -1   6        162.00        174.79        13.17 o
  -6   0   6        335.61        343.72        15.54 o
  -5   0   6         21.53         23.55         5.71 o
  -4   0   6         57.11         66.19         5.20 o
  -3   0   6        157.86        169.28         5.90 o
  -2   0   6         11.07         12.60         2.29 o
  -1   0   6       1096.10       1108.21        17.49 o
   0   0   6         95.16         87.02         4.12 o
   1   0   6         48.80         50.80         4.06 o
   2   0   6         79.53         84.80         4.50 o
   3   0   6        417.84        408.66        12.50 o
   4   0   6          1.28          2.73         8.61 o
  -6   1   6         71.95         75.50        12.53 o
  -5   1   6        155.97        149.15         9.54 o
  -4   1   6       1382.49       1326.66        23.74 o
  -3   1   6        904.02        908.28        14.24 o
  -2   1   6        809.37        795.09        13.96 o
  -1   1   6        345.15        335.88         8.57 o
   0   1   6         39.08         38.51         4.17 o
   1   1   6          3.90          4.45         1.51 o
   2   1   6        573.86        598.72        14.93 o
   3   1   6        102.43        106.35         7.96 o
   4   1   6        165.81        172.07        10.10 o
  -6   2   6        406.48        409.74        14.79 o
  -5   2   6        160.29        203.94        12.46 o
  -4   2   6        116.83        111.52         5.06 o
  -3   2   6        559.02        558.22        14.42 o
  -2   2   6        517.62        503.05        11.61 o
  -1   2   6        836.32        817.45        15.41 o
   0   2   6        104.54        105.09         4.39 o
   1   2   6         15.67         19.03         2.48 o
   2   2   6        260.90        243.53         6.07 o
   3   2   6         21.23         24.23         4.90 o
   4   2   6        440.26        436.60        17.14 o
  -6   3   6         99.63        136.78        12.00 o
  -5   3   6        315.35        319.85        13.96 o
  -4   3   6        183.83        176.22         9.78 o
  -3   3   6         27.41         32.96         4.68 o
  -2   3   6        188.34        181.66         6.48 o
  -1   3   6        197.83        209.33         7.24 o
   0   3   6       1359.60       1357.92        26.80 o
   1   3   6       1514.18       1469.06        20.39 o
   2   3   6         68.39         57.74         5.70 o
   3   3   6         54.93         70.38        11.08 o
   4   3   6        169.03        208.34        20.09 o
  -6   4   6        454.53        415.30        17.35 o
  -5   4   6        124.81        136.45         6.50 o
  -4   4   6          8.87         13.56         5.96 o
  -3   4   6        251.35        252.79         8.08 o
  -2   4   6        414.78        398.65         9.89 o
  -1   4   6        201.63        202.57         7.09 o
   0   4   6          8.26          5.51         1.88 o
   1   4   6        889.75        876.99        12.39 o
   2   4   6         69.71         69.26         5.46 o
   3   4   6        106.40        116.36        11.80 o
   4   4   6          4.26         -4.78         5.46 o
  -6   5   6         54.60         62.34        13.54 o
  -5   5   6        416.26        375.64        26.35 o
  -4   5   6         49.95         49.93         8.15 o
  -3   5   6        279.15        290.72        10.82 o
  -2   5   6        628.27        630.36        14.66 o
  -1   5   6         53.09         68.51         4.87 o
   0   5   6       2186.78       2235.31        40.20 o
   1   5   6        612.48        616.91        10.94 o
   2   5   6         76.31         61.90         7.80 o
   3   5   6         12.65          9.60         5.85 o
   4   5   6        256.63        296.43        17.47 o
  -5   6   6        207.90        238.96        24.12 o
  -4   6   6        366.73        379.48        18.75 o
  -3   6   6         95.18         85.43         9.28 o
  -2   6   6        678.14        661.16        24.12 o
  -1   6   6        221.83        224.23         7.76 o
   0   6   6        164.45        169.49         8.37 o
   1   6   6        661.13        671.88        13.01 o
   2   6   6        342.86        364.49        20.02 o
   3   6   6        184.58        216.92        17.64 o
   4   6   6        257.77        271.70        31.11 o
  -5   7   6        128.93        123.94        29.73 o
  -4   7   6        133.21        138.48        13.69 o
  -3   7   6        636.06        623.91        28.94 o
  -2   7   6        621.16        627.53        23.10 o
  -1   7   6        146.09        154.57         7.31 o
   0   7   6        317.69        325.49        10.74 o
   1   7   6        228.68        225.71         8.95 o
   2   7   6         75.04        105.80         9.62 o
   3   7   6        544.38        509.68        30.36 o
  -5   8   6         29.05         27.78        10.85 o
  -4   8   6        101.86         89.86        19.53 o
  -2   8   6         90.83         71.62        18.87 o
  -1   8   6         14.50         14.44         4.37 o
   0   8   6        667.96        668.01        20.31 o
   1   8   6        103.43        113.28         8.69 o
   3   8   6        121.33        134.68        22.66 o
  -5   9   6         73.08         59.43        27.10 o
  -4   9   6        539.30        585.67        36.69 o
  -2   9   6        467.17        555.28        47.21 o
  -1   9   6        149.00        172.20        17.85 o
   0   9   6        355.02        348.54        13.73 o
   1   9   6        135.66         55.24        11.77 o
   2   9   6        326.77        308.97        23.12 o
   3   9   6         64.04         59.94        24.23 o
  -4  10   6         61.08         65.28        15.76 o
  -3  10   6        481.84        458.31        31.25 o
  -2  10   6        141.10        137.27        21.28 o
  -1  10   6         50.72         39.26        11.34 o
   0  10   6         45.20         42.66         5.36 o
   1  10   6        177.69        162.30        12.35 o
  -3  11   6         24.37         53.12        18.51 o
  -2  11   6        100.18        121.61         9.63 o
  -1  11   6        190.24        205.50        18.64 o
   0  11   6         25.65         26.91         4.73 o
   1  11   6        276.93        264.90        15.15 o
  -2  12   6         62.04         57.34        23.97 o
  -1  12   6        411.23        459.10        25.98 o
   0  12   6         88.45         89.80         9.68 o
   1  12   6        147.84        132.61        14.70 o
  -3 -11   7        152.39        154.23        15.60 o
  -2 -11   7         19.74         33.01         5.80 o
  -1 -11   7        300.95        325.75        18.55 o
  -3 -10   7        338.00        344.20        20.18 o
  -2 -10   7        222.26        223.61        25.14 o
  -1 -10   7        528.83        496.46        26.12 o
   0 -10   7        274.45        267.58        21.94 o
   1 -10   7         44.04         28.04         6.68 o
  -4  -9   7        138.83        138.69        18.88 o
  -3  -9   7        229.48        279.64        30.82 o
  -2  -9   7        116.31         79.71        20.47 o
  -1  -9   7        124.37        108.62        14.42 o
   0  -9   7        267.24        272.41        13.30 o
   1  -9   7        163.25        156.83        11.49 o
   2  -9   7         34.89         31.71        11.17 o
  -5  -8   7        661.06        663.86        38.62 o
  -4  -8   7        130.47        136.92        17.14 o
  -3  -8   7         50.99         55.23        16.32 o
  -1  -8   7        175.72        206.49        19.96 o
   0  -8   7         79.81         83.97         7.88 o
   1  -8   7        153.43        153.87        14.28 o
   2  -8   7        396.00        379.89        25.55 o
  -5  -7   7          2.65         -3.30         4.37 o
  -4  -7   7        316.38        170.86        23.75 o
  -2  -7   7        104.39         96.91        11.18 o
  -1  -7   7        133.72        125.49         8.18 o
   0  -7   7        411.20        404.40        14.08 o
   1  -7   7         10.53          2.09         3.87 o
   2  -7   7          4.35         -0.87         3.25 o
   3  -7   7          9.07          4.06         5.17 o
  -5  -6   7        466.46        415.90        49.18 o
  -4  -6   7        202.34        178.12        20.66 o
  -3  -6   7        222.27        235.49        26.16 o
  -2  -6   7        279.84        302.16        16.93 o
  -1  -6   7        417.56        413.76        13.34 o
   0  -6   7         38.17         53.39         5.42 o
   1  -6   7        190.46        166.12        10.92 o
   2  -6   7        321.54        340.68        21.51 o
   3  -6   7        195.63        166.27        23.97 o
  -4  -5   7        166.00        162.42        14.78 o
  -3  -5   7        241.44        242.18        14.98 o
  -2  -5   7        123.83        131.24         7.43 o
  -1  -5   7        183.94        183.89         5.91 o
   0  -5   7          5.57         11.90         2.95 o
   1  -5   7         72.70         74.35         6.02 o
   2  -5   7         93.80         93.58         8.52 o
   3  -5   7        230.82        217.00        13.83 o
  -6  -4   7         14.06         12.44         4.76 o
  -5  -4   7        172.83        191.50        12.37 o
  -4  -4   7        138.15        151.91        12.80 o
  -3  -4   7        326.78        319.53        10.98 o
  -2  -4   7       1668.38       1637.07        54.12 o
  -1  -4   7        615.79        615.86        12.02 o
   0  -4   7        264.65        280.55         9.10 o
   1  -4   7        237.99        243.01         8.98 o
   2  -4   7        244.13        245.39        13.66 o
   3  -4   7         57.05         59.86         9.61 o
  -6  -3   7        135.51        141.48        10.81 o
  -5  -3   7        113.64        128.89        15.88 o
  -4  -3   7        426.16        444.19        15.00 o
  -3  -3   7         99.85        106.31         6.96 o
  -2  -3   7        188.43        192.31         8.47 o
  -1  -3   7        238.37        236.89         6.50 o
   0  -3   7        523.45        539.28        12.79 o
   1  -3   7         16.49         21.50         4.05 o
   2  -3   7         49.44         62.25         5.66 o
   3  -3   7        324.38        317.47        13.33 o
   4  -3   7        451.46        482.63        28.53 o
  -6  -2   7        212.10        256.41        11.43 o
  -5  -2   7         33.46         35.75         5.62 o
  -4  -2   7         14.62         27.64         7.54 o
  -3  -2   7        426.12        430.62        15.77 o
  -2  -2   7        327.06        323.81         8.95 o
  -1  -2   7        188.24        193.32         6.60 o
   0  -2   7        180.18        179.17         7.10 o
   1  -2   7         17.06         17.28         2.86 o
   2  -2   7        327.51        320.00        13.76 o
   3  -2   7        185.45        181.39        13.85 o
   4  -2   7         67.09         55.81        25.06 o
  -6  -1   7         33.13         35.67         7.11 o
  -5  -1   7          7.21         14.97         4.40 o
  -4  -1   7        551.39        610.51        40.47 o
  -3  -1   7         18.37         18.11         2.63 o
  -2  -1   7        212.44        224.19         6.65 o
  -1  -1   7        373.87        376.58         9.74 o
   0  -1   7       1609.36       1601.97        20.78 o
   1  -1   7        514.06        495.54        11.88 o
   2  -1   7         10.36         10.67         3.34 o
   3  -1   7         28.85         19.59         6.65 o
   4  -1   7        152.60        142.29        16.16 o
  -6   0   7        649.78        640.66        25.44 o
  -5   0   7        312.64        272.45        31.55 o
  -4   0   7       1316.25       1308.64        25.04 o
  -3   0   7         26.62         42.33         6.48 o
  -2   0   7        558.72        572.40        11.90 o
  -1   0   7        367.12        375.82        10.12 o
   0   0   7        258.19        268.27         8.52 o
   1   0   7        217.23        225.04         9.43 o
   2   0   7        807.19        804.74        17.17 o
   3   0   7        197.38        218.15        11.91 o
   4   0   7         13.27          8.89         4.81 o
  -6   1   7         33.23         36.78         7.04 o
  -5   1   7          7.04         10.55         3.56 o
  -4   1   7        569.66        575.97        31.31 o
  -3   1   7         18.83         21.31         2.58 o
  -2   1   7        211.36        213.33         6.51 o
  -1   1   7        371.87        377.95        13.35 o
   0   1   7       1617.71       1567.73        23.28 o
   1   1   7        518.89        523.64        14.44 o
   2   1   7         11.07         10.99         2.47 o
   3   1   7         27.23         24.20         8.38 o
   4   1   7        144.29        175.34        11.91 o
  -6   2   7        213.23        219.93        14.82 o
  -5   2   7         31.03         31.75         4.62 o
  -4   2   7         17.78         18.91         5.38 o
  -3   2   7        437.56        460.43        13.94 o
  -2   2   7        340.80        334.33        10.33 o
  -1   2   7        193.61        191.09         7.30 o
   0   2   7        180.66        178.78         7.69 o
   1   2   7         15.06         24.44         2.75 o
   2   2   7        322.64        303.93        16.43 o
   3   2   7        186.87        206.22        15.44 o
   4   2   7         67.45         37.55        10.92 o
  -6   3   7        140.16        159.49         9.88 o
  -5   3   7        110.73        106.52        22.81 o
  -4   3   7        429.31        414.17        23.43 o
  -3   3   7         97.14        100.57         5.65 o
  -2   3   7        189.61        196.52         7.14 o
  -1   3   7        239.45        246.94         8.30 o
   0   3   7        540.55        562.31        11.74 o
   1   3   7         17.55         19.29         2.42 o
   2   3   7         46.58         83.61         7.60 o
   3   3   7        323.75        296.40        27.87 o
   4   3   7        457.79        439.54        21.85 o
  -6   4   7         13.15          8.88         5.25 o
  -5   4   7        176.69        166.77        25.72 o
  -4   4   7        140.50        147.52        14.80 o
  -3   4   7        327.60        327.24         9.61 o
  -2   4   7       1667.09       1621.87        30.42 o
  -1   4   7        602.52        602.52        13.64 o
   0   4   7        261.08        270.62         8.41 o
   1   4   7        240.98        272.96        15.09 o
   2   4   7        238.80        266.97        19.75 o
   3   4   7         58.61         40.72        10.71 o
  -5   5   7        197.77        206.03        20.94 o
  -4   5   7        174.79        160.84        14.16 o
  -3   5   7        247.95        229.03         8.86 o
  -2   5   7        124.84        109.34         5.60 o
  -1   5   7        184.25        187.63         9.15 o
   0   5   7          8.86         14.14         3.14 o
   1   5   7         76.70         82.99         4.58 o
   2   5   7         97.93        107.25         9.68 o
   3   5   7        238.91        232.66        21.37 o
  -5   6   7        458.86        387.90        68.78 o
  -4   6   7        201.94        196.08        17.37 o
  -3   6   7        218.59        210.12        15.62 o
  -2   6   7        280.67        285.55         9.50 o
  -1   6   7        420.04        410.47        11.88 o
   0   6   7         39.14         57.33         7.07 o
   1   6   7        193.19        190.72         6.86 o
   2   6   7        313.54        313.91        29.64 o
   3   6   7        192.04        152.71        19.93 o
  -5   7   7          2.76         10.56         5.97 o
  -3   7   7         15.36          9.39         3.13 o
  -2   7   7        104.46         96.05         6.50 o
  -1   7   7        131.58        151.34         9.29 o
   0   7   7        401.00        401.54        16.21 o
   1   7   7          7.98          1.35         4.03 o
   2   7   7          4.59          4.96         7.72 o
   3   7   7         10.67         -0.94         7.65 o
  -5   8   7        662.70        651.59        38.54 o
  -4   8   7        125.26        156.99        25.03 o
  -2   8   7         72.46         43.79        13.70 o
  -1   8   7        174.37        189.83        10.98 o
   0   8   7         81.75         92.47        11.34 o
   1   8   7        152.61        158.30        14.18 o
   2   8   7        395.76        370.14        36.07 o
  -4   9   7        137.80        156.29        33.95 o
  -3   9   7        225.59        220.24        21.68 o
  -1   9   7        121.60        116.03        18.02 o
   0   9   7        268.95        249.27        14.03 o
   1   9   7        161.10        164.21        13.73 o
  -3  10   7        331.20        288.84        25.25 o
  -2  10   7        220.79        221.93        20.28 o
  -1  10   7        531.43        522.81        24.92 o
   0  10   7        276.15        268.96        11.33 o
   1  10   7         44.11         39.53        21.13 o
  -3  11   7        158.91        163.21        28.42 o
  -1  11   7        294.43        289.02        24.54 o
  -2 -10   8        189.31        229.87        20.02 o
  -1 -10   8        120.04        126.56        26.81 o
   0 -10   8         82.42          9.80        10.82 o
  -3  -9   8        622.96        703.48        47.87 o
  -2  -9   8         75.75        126.56        19.82 o
  -1  -9   8        194.03        235.24        15.00 o
   0  -9   8        513.02        523.44        24.71 o
   1  -9   8        165.09        155.50        12.32 o
  -4  -8   8         92.31        110.48        14.61 o
  -3  -8   8         81.25         93.11        10.32 o
  -2  -8   8        159.49        155.69        24.99 o
  -1  -8   8        204.46        209.86        11.53 o
   0  -8   8         82.50         94.78         8.87 o
   1  -8   8        212.78        205.11        23.86 o
  -4  -7   8        128.30        147.03        21.46 o
  -3  -7   8          6.76          6.12         7.21 o
  -2  -7   8        298.05        288.93        53.04 o
  -1  -7   8        108.75        117.96        12.67 o
   0  -7   8        160.86        156.47         9.22 o
   1  -7   8        371.90        422.40        29.46 o
   2  -7   8         40.06         30.53         7.01 o
  -5  -6   8         64.24         57.07        13.95 o
  -4  -6   8         54.21         18.73        10.56 o
  -3  -6   8        202.02        130.28        19.31 o
  -2  -6   8        263.74        272.88        15.50 o
  -1  -6   8         70.85         98.22        13.26 o
   0  -6   8        112.15        112.29         7.98 o
   1  -6   8        353.79        353.68        18.56 o
   2  -6   8        205.25        216.22        23.68 o
  -5  -5   8        131.54        163.87        17.68 o
  -4  -5   8        363.57        378.20        24.52 o
  -3  -5   8         47.26         32.90         5.53 o
  -2  -5   8        222.19        242.99        23.17 o
  -1  -5   8        245.02        237.77        11.54 o
   0  -5   8        198.67        168.26        10.05 o
   1  -5   8        500.71        520.80        19.28 o
   2  -5   8        511.53        566.53        28.15 o
  -5  -4   8         53.33         43.80         6.87 o
  -3  -4   8         84.35         76.14        14.43 o
  -2  -4   8        849.63        845.76        20.34 o
  -1  -4   8        164.94        176.71         7.00 o
   0  -4   8         44.08         44.12         7.98 o
   1  -4   8         28.61         24.15         4.91 o
   2  -4   8        122.56        106.56        10.91 o
   3  -4   8         33.74         17.86        11.88 o
  -5  -3   8         28.32         42.67        11.15 o
  -4  -3   8        479.28        529.63        31.18 o
  -3  -3   8        209.99        229.71        11.35 o
  -2  -3   8         16.79         19.40         4.12 o
  -1  -3   8         85.18         80.13         4.27 o
   0  -3   8        303.61        289.71        12.81 o
   1  -3   8         70.20         87.83         7.46 o
   2  -3   8        280.57        270.25        18.25 o
   3  -3   8        183.56        185.34        21.86 o
  -5  -2   8         39.69         35.87        16.35 o
  -4  -2   8        103.59        129.36         9.08 o
  -3  -2   8        202.31        215.50        10.82 o
  -2  -2   8        481.80        492.99        11.15 o
  -1  -2   8         15.86         17.00         2.50 o
   0  -2   8         42.22         38.24         4.17 o
   1  -2   8         16.73         11.32         3.84 o
   2  -2   8        401.23        403.86        43.06 o
   3  -2   8         66.12         64.40         8.73 o
  -6  -1   8        438.20        455.58        21.80 o
  -5  -1   8        162.80        167.56        20.44 o
  -4  -1   8         52.05         63.80        11.32 o
  -3  -1   8        467.37        441.02        13.40 o
  -2  -1   8        822.49        802.92        15.42 o
  -1  -1   8        238.30        243.84         8.90 o
   0  -1   8        793.24        797.35        17.98 o
   1  -1   8         66.40         75.89        10.56 o
   2  -1   8          8.44          1.89         3.27 o
   3  -1   8         17.41         32.21         8.67 o
  -6   0   8        555.97        575.36        15.93 o
  -5   0   8         38.38         46.67        10.87 o
  -4   0   8        177.52        122.60         7.55 o
  -3   0   8         40.04         39.64         9.62 o
  -2   0   8       1885.18       1809.94        25.89 o
  -1   0   8        268.35        278.78         9.25 o
   0   0   8         78.98        102.17         5.26 o
   1   0   8         75.29         88.50         5.76 o
   2   0   8        586.62        635.47        37.12 o
   3   0   8          0.05          4.46         3.08 o
  -6   1   8        431.27        424.85        32.56 o
  -5   1   8        169.44        147.86        11.30 o
  -4   1   8         49.73         57.68         7.50 o
  -3   1   8        466.15        450.53        12.84 o
  -2   1   8        818.60        803.29        18.71 o
  -1   1   8        230.63        243.36         9.11 o
   0   1   8        801.07        829.32        20.16 o
   1   1   8         61.21         67.46         5.72 o
   2   1   8          9.56         11.55         3.88 o
   3   1   8         17.19         24.55         9.91 o
  -5   2   8         38.16         35.45         7.20 o
  -4   2   8        102.23        112.05        12.55 o
  -3   2   8        198.65        212.84         9.37 o
  -2   2   8        482.86        474.64        16.79 o
  -1   2   8         17.19         15.08         2.72 o
   0   2   8         43.12         49.73         4.93 o
   1   2   8         18.32         17.50         4.06 o
   2   2   8        411.77        512.03        21.67 o
   3   2   8         67.55         46.40        17.30 o
  -5   3   8         24.48         26.69         7.67 o
  -4   3   8        481.75        481.76        19.98 o
  -3   3   8        212.88        210.97        11.62 o
  -2   3   8         18.01         13.90         3.80 o
  -1   3   8         88.67         89.78         5.94 o
   0   3   8        309.08        306.59        10.55 o
   1   3   8         70.09         82.01         6.00 o
   2   3   8        275.38        318.85        28.80 o
   3   3   8        177.85        192.43        18.73 o
  -5   4   8         53.34         43.84        15.04 o
  -4   4   8          2.46         -3.08         4.41 o
  -3   4   8         82.15         84.29         9.35 o
  -2   4   8        835.57        799.61        20.59 o
  -1   4   8        158.84        147.88         7.62 o
   0   4   8         44.59         49.16         6.45 o
   1   4   8         26.17         26.92         8.05 o
   2   4   8        127.35        113.96        21.42 o
   3   4   8         32.18         39.27        16.03 o
  -5   5   8        132.36        139.53        22.30 o
  -4   5   8        355.03        329.30        17.37 o
  -3   5   8         48.31         30.02        13.33 o
  -2   5   8        228.79        226.52        11.46 o
  -1   5   8        240.27        228.98        10.90 o
   0   5   8        207.22        184.03         9.66 o
   1   5   8        504.40        518.46        24.70 o
   2   5   8        506.91        562.12        35.51 o
  -5   6   8         64.43         53.26        18.36 o
  -4   6   8         51.82         43.25         8.28 o
  -3   6   8        198.33        148.14        18.62 o
  -2   6   8        267.66        261.16        14.53 o
  -1   6   8         73.71         81.43         7.20 o
   0   6   8        111.34        121.66        11.91 o
   1   6   8        352.83        379.07        23.09 o
   2   6   8        200.90        223.22        51.48 o
  -4   7   8        131.72        132.83        20.44 o
  -3   7   8          7.49          8.77         4.58 o
  -2   7   8        296.93        270.46        18.42 o
  -1   7   8        111.12        104.17        10.46 o
   0   7   8        148.73        149.61        11.89 o
   1   7   8        370.70        415.01        23.03 o
   2   7   8         42.21         10.78         7.80 o
  -4   8   8         95.08        113.30        24.81 o
  -3   8   8         83.85         79.85        14.80 o
  -2   8   8        153.04        177.75        17.64 o
  -1   8   8        195.36        192.25        15.78 o
   0   8   8         83.47         89.37         8.25 o
   1   8   8        219.82        275.65        18.36 o
  -3   9   8        626.36        629.09        56.40 o
  -2   9   8         73.86         90.89        14.51 o
  -1   9   8        193.01        221.18        12.36 o
   0   9   8        512.44        557.51        31.97 o
   1   9   8        168.91        159.49        24.26 o
  -2  10   8        184.23        187.67        19.10 o
  -1  10   8        118.77         51.62        15.37 o
   0  10   8         83.93          8.16        11.29 o
  -2  -9   9          3.95          1.19         7.21 o
  -1  -9   9         34.83         23.61        12.68 o
  -3  -8   9        416.15        492.94        30.60 o
  -2  -8   9        320.90        309.21        23.89 o
  -1  -8   9        120.90        149.30        17.34 o
   0  -8   9        277.53        260.36        14.45 o
  -4  -7   9         27.04         41.26        10.08 o
  -3  -7   9        210.33        209.64        19.58 o
  -2  -7   9         48.81         48.67        16.69 o
  -1  -7   9        342.49        357.93        19.14 o
   0  -7   9        211.64        218.27        24.38 o
   1  -7   9         34.54         27.79         7.76 o
  -4  -6   9        233.28        250.08        21.04 o
  -3  -6   9        331.60        340.99        15.12 o
  -2  -6   9        471.49        513.80        40.33 o
  -1  -6   9        352.77        371.20        22.85 o
   0  -6   9         46.57         43.67         7.32 o
   1  -6   9        174.39        158.65        12.51 o
  -4  -5   9        179.43        192.19        13.79 o
  -3  -5   9         62.75         60.85        12.06 o
  -2  -5   9        455.01        453.15        16.56 o
   0  -5   9        526.84        526.83        18.85 o
   1  -5   9         41.06         53.96        11.84 o
   2  -5   9         60.45         64.35        14.63 o
  -5  -4   9        165.71        195.10        10.57 o
  -4  -4   9        414.12        452.55        15.78 o
  -3  -4   9         42.86         42.05         7.01 o
  -2  -4   9          9.70         18.84         4.73 o
  -1  -4   9        474.83        470.20        23.42 o
   0  -4   9        106.82        122.39         7.87 o
   1  -4   9        325.67        336.07        14.40 o
   2  -4   9        380.87        374.92        23.22 o
  -5  -3   9        280.90        276.77        23.11 o
  -4  -3   9        273.78        275.69        25.25 o
  -3  -3   9          7.94          4.89         4.08 o
  -2  -3   9        153.21        171.92        11.41 o
  -1  -3   9        186.48        188.42        10.47 o
   0  -3   9        199.47        201.57         8.81 o
   1  -3   9         23.63         16.72         5.87 o
   2  -3   9         81.85         79.50        13.21 o
  -5  -2   9        101.13         95.65        10.22 o
  -4  -2   9        161.32        173.36         9.75 o
  -3  -2   9         73.23         90.13        13.12 o
  -2  -2   9        331.05        325.55        20.66 o
  -1  -2   9         24.53         19.22         4.62 o
   0  -2   9        159.51        166.48         9.37 o
   1  -2   9        132.62        133.05         9.43 o
   2  -2   9        232.36        250.36        27.51 o
  -5  -1   9         30.23         31.31         8.02 o
  -4  -1   9         13.22         13.67         4.08 o
  -3  -1   9         88.89        102.02         9.00 o
  -2  -1   9         27.93         23.03         3.90 o
  -1  -1   9        423.07        436.72        20.00 o
   0  -1   9        168.40        169.55        10.72 o
   1  -1   9         26.81         40.38         7.45 o
   2  -1   9          1.55          9.13         4.29 o
  -5   0   9        190.64        192.16        20.47 o
  -4   0   9         94.67         90.69         7.23 o
  -3   0   9        409.84        414.07        20.98 o
  -2   0   9        381.10        377.79        11.64 o
  -1   0   9        234.23        238.34         8.72 o
   0   0   9        651.06        636.19        16.87 o
   1   0   9         92.16         96.42         8.24 o
   2   0   9         16.65         19.66         5.18 o
  -5   1   9         30.17         44.05        12.48 o
  -4   1   9         11.34          6.65         6.56 o
  -3   1   9         92.13        120.23        13.49 o
  -2   1   9         26.74         18.05         4.02 o
  -1   1   9        405.31        423.53        12.75 o
   0   1   9        158.53        155.11         9.71 o
   1   1   9         26.57         24.87         5.42 o
   2   1   9          1.40          2.80         5.08 o
  -5   2   9        102.28        102.94        18.75 o
  -4   2   9        157.81        144.34        16.64 o
  -3   2   9         69.77         76.16        10.18 o
  -2   2   9        342.67        336.96        12.91 o
  -1   2   9         26.18         25.60         4.80 o
   0   2   9        155.31        174.33         8.24 o
   1   2   9        131.51        147.93        12.82 o
   2   2   9        228.46        246.40        21.26 o
  -5   3   9        280.51        272.31        28.71 o
  -4   3   9        267.27        272.88        20.32 o
  -3   3   9          9.50         -0.40         3.53 o
  -2   3   9        148.01        142.69         9.16 o
  -1   3   9        188.80        197.53        10.44 o
   0   3   9        191.76        196.51         8.31 o
   1   3   9         25.17         20.66        12.79 o
   2   3   9         82.47         63.42        13.56 o
  -5   4   9        165.20        179.04        20.50 o
  -4   4   9        423.01        425.53        23.82 o
  -3   4   9         42.93         40.82         9.51 o
  -2   4   9         10.77         10.52         3.21 o
  -1   4   9        471.72        425.95        17.67 o
   0   4   9        110.37        127.97         9.85 o
   1   4   9        323.79        360.16        19.55 o
   2   4   9        378.94        392.31        24.31 o
  -4   5   9        186.22        166.76        15.50 o
  -3   5   9         61.40         84.03        13.53 o
  -2   5   9        459.40        411.56        27.35 o
  -1   5   9          2.59         -3.01         3.01 o
   0   5   9        520.10        526.81        15.98 o
   1   5   9         37.74         37.43         7.73 o
   2   5   9         62.31         51.11         9.28 o
  -4   6   9        226.99        220.74        17.80 o
  -3   6   9        325.95        298.97        16.48 o
  -2   6   9        465.04        434.06        39.38 o
  -1   6   9        358.31        338.89        12.66 o
   0   6   9         47.65         28.16         4.06 o
   1   6   9        181.67        167.65        20.51 o
  -4   7   9         27.27         18.22        20.40 o
  -3   7   9        209.30        194.75        21.17 o
  -2   7   9         53.39         68.63         7.79 o
  -1   7   9        344.82        328.77        14.33 o
   0   7   9        219.92        223.95        14.32 o
   1   7   9         37.43         34.15         8.01 o
  -3   8   9        424.75        379.22        20.49 o
  -2   8   9        329.48        339.30        27.10 o
  -1   8   9        117.83        122.62        11.07 o
   0   8   9        278.74        269.09        14.97 o
  -2   9   9          3.13          6.29         4.48 o
  -1   9   9         37.12         48.06         7.30 o
  -2  -7  10         37.70         56.27        10.12 o
  -1  -7  10         61.75         81.68        22.59 o
  -3  -6  10         31.44         35.56        10.39 o
  -2  -6  10         35.45         33.56         7.26 o
  -1  -6  10         25.65         17.25         3.81 o
   0  -6  10          3.40          9.90         4.33 o
  -3  -5  10         93.54        117.63        11.24 o
  -2  -5  10         20.91         23.89         6.49 o
  -1  -5  10        157.44        177.22        14.05 o
   0  -5  10        125.67        120.30        22.30 o
  -4  -4  10        134.16        118.37        25.25 o
  -3  -4  10         14.28         46.70         7.81 o
  -2  -4  10        102.55        113.88        10.97 o
  -1  -4  10          9.38         11.35         6.28 o
   0  -4  10         12.13          2.11         5.13 o
   1  -4  10        195.85        180.45        23.79 o
  -4  -3  10         34.48         37.17         8.57 o
  -3  -3  10         50.31         45.56        11.15 o
  -2  -3  10        181.76        191.28        19.17 o
  -1  -3  10        281.81        310.66        31.20 o
   0  -3  10        186.37        169.02        18.22 o
   1  -3  10        122.82        134.80        21.21 o
  -4  -2  10          6.94          2.81         5.03 o
  -3  -2  10        531.59        549.85        27.59 o
  -2  -2  10        263.84        269.08        25.72 o
  -1  -2  10         82.09         96.21        16.74 o
   0  -2  10        106.10        104.28        11.63 o
   1  -2  10        456.93        453.15        21.97 o
  -4  -1  10        101.64         97.41        11.96 o
  -3  -1  10        163.37        140.50        13.21 o
  -2  -1  10        457.14        431.77        23.54 o
  -1  -1  10        205.42        174.18        16.47 o
   0  -1  10         43.13         39.29         5.85 o
   1  -1  10         67.31        106.59        14.73 o
  -4   0  10          9.52          2.14         3.25 o
  -3   0  10        985.94        998.61        32.84 o
  -2   0  10         82.10         92.72        14.21 o
  -1   0  10        113.03        120.60         9.31 o
   0   0  10        107.72        116.68         8.67 o
   1   0  10         79.48         89.94        10.21 o
  -4   1  10        102.25        105.63        11.20 o
  -3   1  10        168.27        133.91        15.43 o
  -2   1  10        463.03        427.64        22.24 o
  -1   1  10        209.78        182.33        11.43 o
   0   1  10         41.94         50.26         6.24 o
   1   1  10         66.88         95.62        21.93 o
  -4   2  10          5.53          8.26         3.97 o
  -3   2  10        538.86        482.34        43.78 o
  -2   2  10        258.26        245.34        13.82 o
  -1   2  10         82.77         91.07         8.50 o
   0   2  10        105.88        115.39         9.23 o
   1   2  10        451.89        372.64        26.66 o
  -4   3  10         35.35         33.70        10.23 o
  -3   3  10         53.31         43.76        12.51 o
  -2   3  10        186.25        165.83        14.83 o
  -1   3  10        289.03        289.36        13.76 o
   0   3  10        191.49        192.93        19.83 o
   1   3  10        126.88        144.65        13.34 o
  -4   4  10        133.71        133.80        11.96 o
  -3   4  10         16.30         18.74         5.80 o
  -2   4  10        101.71        104.44        11.56 o
  -1   4  10          8.04         -1.24         4.11 o
   0   4  10         11.20         12.66        14.72 o
   1   4  10        198.47        209.32        16.37 o
  -3   5  10         91.73        125.25        16.88 o
  -2   5  10         19.97         20.84         7.54 o
  -1   5  10        156.53        181.57        14.87 o
   0   5  10        120.54        115.91        17.30 o
  -3   6  10         30.87         48.90        12.53 o
  -2   6  10         33.33         34.46        12.46 o
  -1   6  10         24.14         17.91         5.18 o
   0   6  10          3.78          7.59         4.51 o
  -2   7  10         35.51         43.33         9.32 o
  -1   7  10         60.93         74.54         9.70 o
  -2  -3  11         12.72         10.94        10.13 o
  -1  -3  11        234.06        244.72        16.71 o
  -3  -2  11        343.92        372.36        22.23 o
  -2  -2  11        137.12        147.07        13.21 o
  -1  -2  11          0.30          4.83         3.74 o
  -3  -1  11         56.14         66.59        21.35 o
  -2  -1  11         39.86         42.62         8.31 o
  -1  -1  11        130.94        174.14        15.33 o
  -3   0  11         62.35         74.07        11.80 o
  -2   0  11         75.04         68.10         8.62 o
  -1   0  11        103.05        137.27        25.65 o
   0   0  11         57.04         42.35        11.36 o
  -3   1  11         58.58         59.51        13.11 o
  -2   1  11         42.83         32.86         8.33 o
  -1   1  11        130.81        137.05        17.04 o
  -3   2  11        345.80        324.97        21.47 o
  -2   2  11        131.53        149.30        12.77 o
  -1   2  11          0.18         -6.41         6.41 o
  -2   3  11         10.84         -2.63         8.67 o
  -1   3  11        241.16        244.24        20.98 o
                                                
